# Supplementary material for: Monetary incentives and peer referral in promoting secondary distribution of HIV self-testing among men who have sex with men in China: A randomized controlled trial
Source: PLoS Med. 2022 Feb 14;19(2):e1003928. doi: 10.1371/journal.pmed.1003928 (PMC8887971; doi:10.1371/journal.pmed.1003928)
Supplement: S1 Data — (ZIP) [file pmed.1003928.s011.zip]

Archive with 4 entries (4 files):
- 269alters_De-identified_ENG.xlsx
- 293survey_De-identified_ENG.xlsx
- 309index_De-identified_ENG_wdistribution.xlsx
- RCTcodebook_09142021.xlsx
