# Supplementary material for: Monetary incentives and peer referral in promoting secondary distribution of HIV self-testing among men who have sex with men in China: A randomized controlled trial
Source: PLoS Med. 2022 Feb 14;19(2):e1003928. doi: 10.1371/journal.pmed.1003928 (PMC8887971; doi:10.1371/journal.pmed.1003928)
Supplement: S1 Data — (ZIP) [file pmed.1003928.s011.zip › 269alters_De-identified_ENG.xlsx]

## Sheet: Sheet1
A	B	C	D	E	F	G	H	I	J	K	L	M	N	O	P.A	P.B	P.C	P.D	P.E	Q	R	S	T	U	V	W	X	Y	Z	AA	AB	AC	AD	AE	AF	AG	AH	AI	AJ.A	AJ.B	AJ.C	AJ.D	AJ.E	AJ.F	AJ.G	AJ.H	AK	AL	AM
328265158835	1	2020-03-31	2	1	ST282A	18	0		4	24	0	0	1	0	1	1	0	1	1	0	1	1	1	1	0		1	2	1				0	0	0	0	0	0	1	1	1	1	1	1	1	0	1	0	0
879824895647	2	2020-06-18	0	1	ST370B	18	0		3	26	0	0	1	1						1									1				0	0	0	0	1	0	1	1	1	1	1	1	1	0	0	1	0
159182320387	1	2020-06-03	0	1	ST429A	18	0		0	22	0	0	1	1						0	1	0	3	0	1	3	1	3	1				0	0	0	0	0	0	1	1	1	1	1	1	1	0	0	0	0
378201552634	2	2020-04-07	0	1	ST179C	8	1		1	18	0	0	1	1						0	2	0	2	0	3	2	2	2	1				0	0	0	0	1	0	1	1	1	1	1	1	1	0	0	1	1
378201552634	2	2020-04-07	0	1	ST179E	8	1		1	19	0	0	1	1						1									1				0	0	0	0	1	0	1	1	1	1	1	1	1	0	0	1	1
305076995938	1	2020-06-02	0	1	ST301A	14	2		4	29	0	0	1	1						0	1	0	3	0	0		0		1				0	0	0	0	1	0	1	1	1	1	1	1	1	0	1	0	0
637486338445	1	2020-08-05	1	1	ST385C	14	2		1	23	0	0	1	1						0	3	0	3	0	1	3	2	3	1				0	0	0	0	0	0	1	1	1	1	1	1	1	0	0	0	1
637486338445	1	2020-08-05	1	1	ST385E	14	2		0	18	0	0	3	1						0	1	2	3	0	0		0		0	2	3	0	0	0	0	0	0	0	1	1	1	1	1	1	1	0	0	1	1
305076995938	1	2020-04-17	0	1	ST301E	14	2		0	28	0	0	1	0	0	1	1	1	1	0	1	0	3	0	1	3	1	3	1				0	0	0	0	1	0	1	1	1	1	1	1	1	0	3	1	1
305076995938	1	2020-06-06	0	1	ST301D	14	2		4	32	0	0	1	1						1									1				0	0	0	0	0	0	1	1	1	1	1	1	1	0	1	0	0
290260427331	0	2019-12-10	0	1	ST51A	9	3		4	24	0	0	2	1						1									1				0	0	0	1	1	1	1	1	1	1	1	1	1	0	1	1	1
246712492502	1	2020-04-02	0	1	ST181E	16	4		4	35	0	0	3	0	0	1	1	1	1	0	1	0	3	0	0		0		1				0	0	0	0	0	0	1	1	1	1	1	1	1	0	0	0	1
755727339863	2	2020-04-29	0	1	ST345A	19	5		0	44	0	0	1	1						1									1				0	0	0	0	0	0	1	1	1	1	1	1	1	0	0	0	0
755727339863	2	2020-05-07	0	1	ST345B	19	6		0	44	0	0	1	1						1									1				0	0	0	0	0	0	1	1	1	1	1	1	1	0	2	1	0
282090284194	0	2020-03-09	0	1	ST227B	10	13		7	25	0	0	1	1						1									0	1	2	0	0	0	0	0	1	0	0	1	1	1	1	1	1	1	3	1	1
495658383656	0	2020-01-15	0	1	ST159A	10	7		4	23	0	0	2	1						1									1				0	0	0	0	1	0	1	1	1	1	1	1	1	0	1	1	0
495658383656	0	2020-03-21	0	1	ST159B	10	7		1	24	0	0	2	1						1									1				0	0	0	0	1	0	1	1	1	1	1	1	1	0	3	1	1
495658383656	0	2020-03-21	0	1	ST159C	10	7		4	33	0	0	1	0	0	1	1	1	1	1									1				1	1	1	1	0	0	1	1	1	1	1	1	1	0	4	1	0
115509237785	2	2020-01-22	0	1	ST167D	10	8		6	35	0	0	2	1						1									1				0	0	0	0	0	0	1	1	1	1	1	1	1	0	4	0	0
115509237785	2	2020-02-07	0	1	ST167E	10	8		4	35	0	0	2	0	0	1	0	1	1	1									0	1	3	0	0	0	0	0	0	0	1	1	1	1	1	1	1	0	3	0	1
835850085166	2	2019-12-20	0	1	ST25A	0	9		4	26	0	0	2	0	0	1	0	1	1	0	8	1	2	0	1	2	6	2	1				0	0	0	0	1	1	1	1	1	1	1	1	1	0	3	1	1
835850085166	2	2019-10-27	0	1	ST25B	0	9		1	28	0	0	1	1						0	1	2	3	0	1	2	0		1				0	0	0	0	0	0	1	1	1	1	1	1	1	0	0	1	0
414223952534	0	2020-03-26	2	1	ST269B	0	9	1
084154199452	1	2020-08-08	0	1	ST414D	0	9		6	26	0	0	1	0	1	1	0	1	1	1									1				0	0	0	0	0	0	1	1	1	1	1	1	1	0	3	0	1
727911986169	1	2019-12-17	0	1	ST116E	0	10		0	45	0	0	2	0	1	1	0	1	1	0	1	2	3	0	1	3	0		0	1	0	1	0	0	0	0	0	0	1	1	1	1	1	1	1	0	0	1	1
434200554484	2	2019-11-20	0	1	ST29C	0	10		4	27	0	0	1	1						0	1	2	3	0	1	3	0		1				0	0	0	0	0	0	1	1	1	1	1	1	1	0	0	0	1
434200554484	2	2019-11-03	0	1	ST29B	0	10		4	26	0	0	1	0	1	0	1	1	1	0	1	2	3	0	0		1	3	1				0	0	0	0	0	0	1	1	1	1	1	1	1	0	0	1	1
330607422085	0	2020-05-03	0	1	ST324A	0	10		4	22	0	0	1	0	1	1	0	1	1	0	2	0	2	0	0		0		1				0	0	0	0	0	0	1	1	1	1	1	1	1	0	1	0	1
084154199452	1	2020-05-28	4	1	ST414C	0	10		4	25	0	0	1	1						1									1				0	0	0	0	1	0	1	1	1	1	1	1	1	0	1	1	1
829757151160	0	2020-01-03	0	1	ST132B	0	10		0	19	0	0	1	1						0	1	1	3	0	1	3	1	3	1				1	1	0	0	0	0	1	1	1	1	1	1	1	0	3	1	0
434200554484	2	2019-11-01	0	1	ST29A	0	10		2	25	0	0	1	1						1									1				0	0	0	0	0	0	1	1	1	1	1	1	1	0	0	0	1
965732457112	1	2019-11-12	0	1	ST19C	0	10		4	21	0	0	2	1						1									0	10	1	1	0	0	0	0	0	0	1	1	1	1	1	1	1	0	4	0	1
356142400842	1	2019-12-21	0	1	ST126B	0	10		4	26	0	0	1	0	0	1	1	1	1	0	1	1	3	0	0		0		1				1	0	0	0	0	0	1	1	1	1	1	1	1	0	2	1	0
510513806684	2	2019-11-18	0	1	ST63B	0	10		0	24	0	0	1	0	1	0	1	1	1	1									1				0	0	0	0	1	0	1	1	1	1	1	1	1	0	0	1	1
298447644759	1	2020-04-29	0	1	ST311A	0	10		4	25	0	0	2	1						1									1				0	0	0	0	1	0	1	1	1	1	1	1	1	0	3	1	1
298447644759	1	2020-04-19	0	1	ST311D	0	10		0	27	0	0	2	1						1									1				0	0	0	0	1	0	1	1	1	1	1	1	1	0	2	0	1
298447644759	1	2020-06-11	0	1	ST311B	0	10		4	25	0	0	2	1						1									1				0	0	0	0	1	1	1	1	1	1	1	1	1	0	4	0	1
727911986169	1	2019-12-02	0	1	ST116D	0	10		4	45	0	0	2	1						0	1	0	0	1	0		0		1				0	0	0	0	1	1	1	1	1	1	1	1	1	0	0	0	0
222535172904	1	2020-04-18	0	1	ST304A	0	11		1	22	0	0	3	1						1									1				0	0	0	0	0	0	1	1	1	1	1	1	1	0	1	0	1
391316229078	2	2019-11-06	0	1	ST69C	0	11		4	28	0	0	1	1						0	1	2	2	0	0		1	3	1				0	0	0	0	1	0	1	1	1	1	1	1	1	0	0	0	0
391316229078	2	2019-11-08	0	1	ST69B	0	11		0	18	0	0	1	1						0	1	0	3	0	1	3	0		1				0	0	0	0	1	0	1	1	1	1	1	1	1	0	1	0	0
822190003240	0	2020-04-15	0	1	ST255B	0	11		4	25	0	0	1	0	0	1	1	1	1	0	1	1	3	0	1	3	0		1				0	0	0	0	0	0	1	1	1	1	1	1	1	0	4	1	0
927262230669	2	2020-04-20	1	1	ST317B	0	12		0	47	0	0	1	0	0	0	0	0	1	0	2	1	3	0	1	3	1	3	1				0	0	0	0	0	0	1	1	1	1	1	1	1	0	0	1	0
989225976283	2	2020-05-17	0	1	ST375C	0	12		4	34	0	0	3	0	1	1	0	1	1	0	2	0	2	0	2	2	2	1	1				1	1	0	0	0	0	1	1	1	1	1	1	1	0	2	1	0
478116110558	1	2020-02-18	0	1	ST22B	0	12		0	25	0	0	1	1						1									1				0	0	0	0	0	0	1	1	1	1	1	1	1	0	4	0	0
536582738193	0	2019-11-21	0	1	ST96C	0	12		4	26	0	0	1	1						0	1	0	0	1	0		0		1				0	0	0	0	0	0	1	1	1	1	1	1	1	0	1	1	0
214768563011	1	2020-03-31	0	1	ST287C	0	12		0	28	0	0	1	0	1	1	0	0	1	0	2	1	3	0	1	3	1	3	1				0	0	0	0	1	0	1	1	1	1	1	1	1	0	0	1	0
346039500869	2	2019-10-25	0	1	ST30B	0	12		0	23	0	0	1	0	1	1	0	1	1	0	1	2	1	1	1	1	0		1				0	0	0	0	0	0	1	1	1	1	1	1	1	0	0	1	0
084154199452	1	2020-07-05	0	1	ST414A	0	12		4	28	0	0	1	1						1									1				0	0	0	0	0	0	1	1	1	1	1	1	1	0	3	1	0
519689669581	1	2020-03-10	0	1	ST155B	0	12		1	30	0	0	1	1						0	2	1	3	0	0		2	3	1				0	0	0	0	0	0	1	1	1	1	1	1	1	0	0	0	1
021274531856	2	2019-11-16	0	1	ST89A	0	12		4	23	0	0	0	1						1									1				0	0	0	0	0	1	1	1	1	1	1	1	1	0	2	1	0
021274531856	2	2019-11-16	0	1	ST89B	0	12		4	25	0	0	0	1						1									1				0	0	0	0	1	0	1	1	1	1	1	1	1	0	2	0	0
021274531856	2	2019-11-17	0	1	ST89C	0	12		4	23	0	0	0	1						1									1				0	0	0	0	1	0	1	1	1	1	1	1	1	0	2	0	1
021274531856	2	2019-11-16	0	1	ST89D	0	12		0	30	0	0	1	1						0	1	0	3	0	1	3	0		1				0	0	0	0	0	0	1	1	1	1	1	1	1	0	1	0	0
037944157351	0	2019-12-03	0	1	ST90A	0	12		0	25	0	0	1	1						0	1	1	3	0	1	3	1	3	1				0	0	0	0	0	0	1	1	0	1	1	1	1	1	0	0	1
519689669581	1	2020-03-12	0	1	ST155E	0	12		1	32	0	0	2	0	0	1	1	1	1	1									1				0	0	0	1	0	0	1	1	1	1	1	1	1	0	1	1	1
519689669581	1	2020-01-12	0	1	ST155D	0	12		4	24	0	0	2	1						0	1	1	2	1	0		1	1	1				0	0	0	0	0	1	1	1	1	1	1	1	1	0	0	0	0
948417894138	1	2020-06-04	0	1	ST390C	0	12		4	18	0	0	1	1						1									1				0	0	0	0	0	0	1	1	1	1	1	1	1	0	1	1	1
087418933194	2	2019-11-14	0	1	ST92B	0	12		5	21	0	0	1	1						1									1				0	0	0	0	1	0	1	1	1	1	1	1	1	0	0	0	1
448598867650	0	2020-03-13	0	1	ST239A	0	12		4	23	0	0	1	0	1	1	1	0	0	0	3	1	3	0	3	3	0		1				1	0	0	0	1	0	1	1	0	1	1	1	1	1	1	1	1
448598867650	0	2020-03-13	0	1	ST239E	0	12		4	24	0	0	1	0	1	1	0	1	1	0	3	2	3	0	0		3	3	1				0	0	0	0	1	0	1	1	1	1	1	1	1	0	0	1	1
519689669581	1	2020-03-10	0	1	ST155A	0	12		1	51	0	0	1	1						0	1	1	3	0	0		1	3	1				0	0	0	0	0	0	1	1	1	1	1	1	1	0	1	1	1
140629318886	2	2020-07-11	0	1	ST369D	0	12		4	24	0	0	2	1						0	1	1	3	0	0		0		1				0	0	0	0	1	0	1	1	1	1	1	1	1	0	2	1	1
750211598865	0	2019-12-17	0	1	ST80B	0	12		4	30	0	0	1	1						1									1				0	0	0	0	1	0	1	1	1	1	1	1	1	0	3	1	1
585463123371	2	2019-11-06	0	1	ST76C	0	12		0	30	0	0	1	0	1	1	0	1	1	0	1	0	3	0	1	3	1	3	1				0	0	0	0	0	0	1	1	1	1	1	1	1	0	0	1	0
989225976283	2	2020-06-21	0	1	ST375A	0	12		0	25	0	0	0	0	1	1	0	1	1	0	1	1	1	1	1	2	1	2	1				0	0	0	0	0	0	1	1	1	1	1	1	1	0	0	1	0
585463123371	2	2019-12-09	0	1	ST76A	0	12		4	19	0	0	1	1						0	3	1	2	0	2	2	2	2	1				0	0	0	0	1	0	1	1	1	1	1	1	1	0	0	1	1
124894241426	2	2020-03-07	0	1	ST182B	0	12		4	21	0	0	1	1						1									1				0	0	0	0	1	0	1	1	1	1	1	1	1	0	0	1	1
124894241426	2	2020-03-02	0	1	ST182C	0	12		4	23	0	0	1	1						1									1				0	0	0	0	1	0	1	1	1	1	1	1	1	0	0	1	0
434200554484	2	2019-12-20	0	1	ST29D	0	12		4	38	0	0	2	1						0	3	2	3	0	0		3	3	0	1	3	0	0	0	0	0	0	0	1	1	1	1	1	1	1	0	0	0	1
448598867650	0	2020-03-12	0	1	ST239C	0	12		1	30	0	0	1	0	0	0	1	1	1	1									1				0	0	0	0	1	0	1	1	1	1	1	1	1	0	0	0	1
750211598865	0	2019-11-10	2	1	ST80A	0	12	1	1	35	0	0	1	0	0	1	1	1	1	0	2	1	3	0	0		2	3	1				0	1	0	1	1	0	1	1	1	1	1	1	1	0	1	1	0
140629318886	2	2020-08-15	0	1	ST369A	0	12		1	26	0	0	2	1						1									1				0	0	0	0	0	0	1	1	1	1	1	1	1	0	0	0	1
122134506223	0	2020-07-25	0	1	ST376C	0	14		1	25	0	0	3	1						0	5	0	1	0	5	2	0		1				0	0	0	0	0	0	1	0	0	1	1	1	1	1	3	1	1
536582738193	0	2020-04-27	0	1	ST96B	0	14		0	41	0	0	2	0	1	1	0	1	1	0	1	1	0	1	0		0		1				0	0	0	0	0	0	1	1	1	1	1	1	1	0	4	1	0
657428549947	2	2019-12-25	0	1	ST55E	0	15		6	47	0	0	2	0	1	1	1	0	1	0	2	1	3	0	2	3	2	3	0	1	3	1	0	0	0	0	0	0	1	1	1	1	1	1	1	0	3	2	0
801137274360	1	2020-06-25	0	1	ST336B	0	15		0	28	0	0	1	0	1	1	0	1	1	0	1	2	1	1	1	1	0		1				0	0	0	0	0	0	1	1	1	1	1	1	1	0	4	1	0
460051698440	2	2020-01-03	0	1	ST139B	0	15		4	23	0	0	0	1						1									1				0	0	0	0	0	0	1	1	1	1	1	1	1	0	2	1	1
506371197362	2	2020-02-15	0	1	ST199A	0	16		1	27	0	0	1	0	0	1	1	1	1	0	8	1	3	0	3	2	5	2	1				0	0	0	0	0	1	1	1	1	1	1	1	1	0	0	1	0
859631645563	1	2020-06-02	0	1	ST313D	0	16		4	31	0	0	1	1						1									1				0	0	0	0	0	1	1	1	1	1	1	1	1	0	2	0	1
833774790665	2	2020-08-22	2	1	ST206B	0	17	1	0	25	0	1	2	1						0	1	2	1	1	1	1	0		1				0	0	0	0	0	0	1	1	1	1	1	1	1	0	1	1	1
625974590909	0	2020-03-25	2	1	ST258A	0	18	0
808591805205	2	2020-03-03	0	1	ST35E	0	18		4	33	0	0	2	1						0	1	1	3	0	1	3	1	3	0	1	1	0	0	0	0	0	1	0	1	1	1	1	1	1	1	0	2	1	1
808591805205	2	2019-11-04	0	1	ST35B	0	18		4	32	0	0	1	1						1									1				0	0	0	0	1	0	1	1	1	1	1	1	1	0	0	0	1
525116144790	2	2019-11-24	0	1	ST64B	0	18		4	30	0	0	2	1						1									1				0	0	0	0	0	0	0	1	1	1	1	1	1	1	0	0	1
525116144790	2	2020-01-01	0	1	ST64E	0	18		4	32	0	0	3	1						1									1				0	0	0	0	1	1	0	1	1	1	1	1	1	1	3	0	1
580051455630	1	2020-04-10	1	1	ST305B	0	19		1	27	0	0	1	1						0	2	1	3	0	0		3	3	1				0	0	0	0	1	0	1	1	1	1	1	1	1	0	1	1	0
175539557504	2	2020-02-29	0	1	ST193C	0	19		4	28	0	0	1	0	1	1	0	1	1	1									1				0	0	0	0	0	0	1	1	1	1	1	1	1	0	3	0	0
175539557504	2	2020-02-19	1	1	ST193B	0	19		0	28	0	0	1	1						1									1				0	0	0	0	0	0	1	1	1	1	1	1	1	0	3	0	1
180869714909	1	2020-06-11	4	1	ST347C	0	19		4	25	0	0	1	0	0	1	0	1	1	0	1	1	3	0	0		0		1				0	0	0	0	1	0	1	1	1	1	1	1	1	0	3	2	0
050127689441	0	2019-11-08	0	1	ST62B	0	19		1	30	0	0	2	0	0	1	1	1	1	0	1	0	3	0	1	3	1	3	1				0	0	0	0	0	0	1	1	1	1	1	1	1	0	1	0	0
179945303399	1	2020-02-13	0	1	ST197B	0	19		4	24	0	0	1	1						0	1	1	3	0	0		1	3	1				0	0	0	0	1	0	1	1	1	1	1	1	1	0	0	0	1
179945303399	1	2020-02-13	0	1	ST197C	0	19		4	24	0	0	1	1						0	1	1	3	0	1	3	0		1				0	0	0	0	1	0	1	1	1	1	1	1	1	0	0	0	1
972672995734	0	2019-12-11	0	1	ST127E	0	19		1	41	0	0	1	0	0	1	1	1	1	0	1	0	3	0	1	3	0		1				0	0	0	0	0	0	1	1	1	1	1	1	1	0	4	1	0
603067674288	0	2020-05-01	1	1	ST276A	0	19		5	26	0	0	1	1						1									1				0	0	1	1	0	1	1	1	1	1	1	1	1	0	1	0	1
044669151319	1	2019-10-30	0	1	ST44D	0	19		1	23	0	0	1	1						0	1	0	3	0	0		0		1				1	1	1	1	0	1	1	1	1	1	1	1	1	0	0	0	1
900499591814	0	2020-05-04	2	1	ST266C	0	19	1
580051455630	1	2020-04-12	0	1	ST305A	0	19		4	21	0	0	1	1						1									1				1	1	1	1	1	0	1	1	1	1	1	1	1	0	0	1	0
605710672115	1	2020-07-02	0	1	ST412B	0	19		1	23	0	0	1	0	1	1	1	0	1	0	3	0	3	0	1	3	1	3	1				0	0	0	0	0	0	1	1	1	1	1	1	1	0	0	1	0
044669151319	1	2019-11-30	0	1	ST44E	0	19		1	26	0	0	1	0	0	1	1	1	1	0	4	0	3	0	0		4	3	1				1	1	1	1	0	1	1	1	1	1	1	1	1	0	3	2	1
613289707976	0	2020-05-16	0	1	ST309C	0	19		4	25	0	0	0	1						1									1				0	0	0	0	1	1	1	1	1	1	1	1	1	0	4	1	0
613289707976	0	2020-04-12	0	1	ST309E	0	19		0	27	0	0	1	1						0	1	2	3	0	0		0		1				0	0	0	0	0	0	1	1	1	1	1	1	1	0	1	0	0
995552564419	2	2020-06-06	0	1	ST407A	0	19		1	20	0	0	1	0	1	1	0	1	0	1									1				0	0	0	0	0	0	1	1	1	1	1	1	1	0	1	0	1
995552564419	2	2020-06-15	0	1	ST407D	0	19		1	27	0	0	2	1						0	3	1	3	0	1	3	3	3	1				1	1	0	0	1	0	1	1	1	1	1	1	1	0	0	1	1
044669151319	1	2020-02-19	0	1	ST44A	0	19		0	30	0	0	1	1						0	2	2	3	0	1	2	1	2	1				0	0	0	0	0	0	1	1	1	1	1	1	1	0	1	0	1
801114377320	0	2019-12-03	0	1	ST106C	0	19		4	28	0	0	1	0	0	1	0	0	1	0	2	0	3	0	1	3	4	3	1				0	0	0	0	0	0	1	1	1	1	1	1	1	0	1	1	1
801114377320	0	2019-12-12	0	1	ST106B	0	19		4	27	0	0	1	1						0	3	1	2	0	3	2	3	2	1				0	0	0	0	0	0	1	1	1	1	1	1	1	0	0	0	1
801114377320	0	2019-12-17	0	1	ST106D	0	19		7	25	0	0	2	0	0	1	0	0	1	0	1	1	1	1	1	1	0		1				0	0	0	0	0	0	1	1	1	1	1	1	1	0	0	0	1
801114377320	0	2019-12-18	0	1	ST106A	0	19		4	27	0	0	2	0	1	0	1	1	1	1									1				0	0	0	0	0	0	1	1	1	1	1	1	1	0	0	1	1
801114377320	0	2019-11-30	0	1	ST106E	0	19		7	24	0	0	1	0	1	1	0	1	1	0	1	0	3	0	1	3	0		1				0	0	0	0	0	0	1	1	1	1	1	1	1	0	0	0	1
605710672115	1	2020-06-18	3	1	ST412E	0	19	2	1	24	0	0	2	1						0	1	1	3	0	0		1	3	1				0	0	0	0	1	1	1	1	1	1	1	1	1	0	1	1	0
605710672115	1	2020-05-29	0	1	ST412C	0	19		4	26	0	0	1	1						0	1	1	2	0	1	1	0		1				0	0	0	0	1	0	1	1	1	1	1	1	1	0	0	1	1
557051522742	1	2020-05-25	0	1	ST363E	0	19		3	34	0	0	1	0	0	1	1	1	1	0	2	1	3	0	1	3	1	3	1				0	0	0	0	1	0	1	1	1	1	1	1	1	0	0	0	1
159725629860	1	2019-10-24	0	1	ST13A	0	19		0	24	0	0	1	1						0	1	0	3	0	0		1	3	1				1	1	0	0	1	0	1	1	1	1	1	1	1	0	0	1	0
795208446496	0	2020-01-21	4	1	ST172B	0	19		0	26	0	0	1	1						0	1	0	1	1	1	1	1	1	1				1	1	1	1	0	0	1	1	1	1	1	1	1	0	1	1	0
557051522742	1	2020-05-09	0	1	ST363A	0	19		1	34	0	0	1	0	1	1	0	1	1	0	2	0	1	0	2	2	0		1				0	0	0	0	0	0	1	1	1	1	1	1	1	0	0	0	1
979177790790	2	2020-07-18	0	1	ST355C	0	19		0	23	0	0	1	1						0	1	0	2	1	0		0		1				0	0	0	0	0	0	1	1	1	1	1	1	1	0	4	0	0
605710672115	1	2020-06-05	0	1	ST412D	0	19		1	20	0	0	1	0	0	1	1	1	1	0	1	0	2	1	1	2	1	2	1				0	0	0	0	1	0	1	1	0	1	1	1	1	1	0	0	0
514757204008	0	2020-02-25	0	1	ST153C	0	19		0	28	0	0	1	0	0	1	1	1	1	0	1	0	2	0	1	2	1	2	1				0	0	1	0	0	0	1	1	1	1	1	1	1	0	4	0	0
613525582964	1	2019-11-13	0	1	ST67B	0	19		4	30	0	0	1	1						0	4	0	2	0	4	3	4	3	1				0	0	0	0	0	0	1	1	1	1	1	1	1	0	0	0	1
889961730817	1	2020-05-02	0	1	ST351A	0	19		7	23	0	0	1	0	1	1	0	1	1	0	1	1	3	0	1	3	0		1				0	1	0	0	0	0	1	1	1	1	1	1	1	0	1	1	0
605710672115	1	2020-05-29	0	1	ST412A	0	19		1	27	0	0	1	1						0	10	0	2	0	1	2	9	3	1				0	0	0	0	0	0	1	1	1	1	1	1	1	0	0	0	1
575958536928	2	2020-02-29	0	1	ST171A	0	19		4	28	0	0	1	0	1	1	0	1	1	0	1	2	3	0	0		1	2	1				1	0	0	0	0	0	1	1	1	1	1	1	1	0	4	1	1
557051522742	1	2020-05-08	0	1	ST363D	0	19		4	21	0	0	2	0	1	1	1	0	1	0	6	0	2	0	0		6	2	1				0	0	0	0	1	0	1	1	1	1	1	1	1	0	0	0	1
668385558022	2	2020-05-03	0	1	ST352C	0	19		0	20	0	0	1	1						0	1	0	3	0	1	3	0		1				0	0	0	0	0	0	0	1	0	1	1	1	1	1	0	1	0
979177790790	2	2020-05-07	0	1	ST355B	0	19		0	20	0	0	1	1						0	1	0	0	1	0		0		1				0	0	0	0	1	0	1	1	1	1	1	1	1	0	2	1	0
979177790790	2	2020-05-02	0	1	ST355E	0	19		4	19	0	0	1	1						0	1	0	3	0	1	3	0		1				0	0	0	0	1	0	1	1	1	1	1	1	1	0	0	0	0
979177790790	2	2020-05-02	0	1	ST355A	0	19		4	20	0	0	1	1						0	1	1	3	0	1	3	0		1				0	0	0	0	1	0	1	1	1	1	1	1	1	0	0	1	0
951672595331	1	2019-11-07	0	1	ST81B	0	20		7	22	0	0	1	1						0	8	2	1	1	8	1	8	1	1				0	0	0	0	0	0	1	1	1	1	1	1	1	0	0	0	0
510513806684	2	2019-12-25	0	1	ST63C	0	21		1	27	0	0	2	1						1									0	1	3	0	0	0	0	0	1	0	1	1	1	1	1	1	1	0	0	0	1
236419477224	2	2020-06-07	0	1	ST195A	0	21		4	25	0	0	2	0	1	0	0	1	1	0	1	1	3	0	2	3	0		1				0	0	0	0	0	0	1	1	1	1	1	1	1	0	3	1	0
802176083244	2	2019-12-31	0	1	ST128E	0	21		1	20	0	0	2	0	1	0	1	1	1	0	1	0	3	0	0		1	3	1				0	0	0	0	0	0	1	1	1	1	1	1	1	0	0	0	1
802176083244	2	2019-12-11	0	1	ST128A	0	21		4	28	0	3	1	1						0	1	2	3	0	0		0		1				0	0	0	0	1	0	1	1	1	1	1	1	1	0	4	0	0
597416474440	2	2019-12-04	0	1	ST48B	0	21		4	45	0	0	2	0	1	1	0	1	1	0	1	1	3	0	1	3	0		1				1	1	0	0	1	0	1	1	1	1	1	1	1	0	3	0	0
525116144790	2	2019-11-06	1	1	ST64A	0	21		0	30	0	0	1	1						0	1	1	2	0	0		1	3	1				0	0	0	0	0	0	1	1	1	1	1	1	1	0	0	0	1
525116144790	2	2019-11-03	0	1	ST64C	0	21		1	30	0	0	1	1						0	1	1	3	0	0		1	3	1				0	0	0	0	1	0	1	1	1	1	1	1	1	0	0	0	1
632443162494	2	2020-06-01	0	1	ST428A	0	21		6	50	0	0	1	0	0	1	1	1	1	0	1	2	3	0	1	3	0		1				0	0	0	0	1	1	1	1	1	1	1	1	1	0	0	0	0
956751177186	0	2019-11-08	0	1	ST82A	0	21		0	43	0	0	1	0	0	1	1	1	1	0	1	2	3	0	1	3	0		1				0	0	0	0	1	0	1	1	1	1	1	1	1	0	1	1	1
727846636745	0	2020-04-12	0	1	ST50B	0	21		0	35	0	0	1	1						0	1	0	2	0	1	2	0		1				0	0	0	0	0	0	1	1	1	1	1	1	1	0	4	0	0
727846636745	0	2019-11-03	0	1	ST50D	0	21		0	34	0	1	1	1						0	1	0	3	0	1	3	0		1				0	0	0	0	0	0	1	1	1	1	1	1	1	0	2	0	0
518104163406	0	2019-11-24	0	1	ST101B	0	21		6	18	0	0	0	1						1									1				1	1	1	1	1	0	1	1	1	1	1	1	1	0	0	2	0
356142400842	1	2019-12-08	0	1	ST126D	0	21		1	20	0	0	1	0	1	1	0	1	1	0	3	1	3	0	1	3	3	3	1				1	1	1	1	1	1	1	1	1	1	1	1	1	0	0	1	1
356142400842	1	2019-12-20	0	1	ST126E	0	21		4	23	0	0	1	1						0	1	1	3	0	0		0		1				0	0	0	0	0	0	1	1	1	1	1	1	1	0	0	1	1
356142400842	1	2020-02-26	0	1	ST126A	0	21		4	23	0	0	1	0	1	1	0	0	1	0	1	1	3	0	1	3	0		1				0	0	0	0	1	0	1	1	1	1	1	1	1	0	3	0	1
610421974692	1	2019-12-01	0	1	ST109B	0	21		7	26	0	0	3	1						1									1				0	0	0	0	0	0	1	1	1	1	1	1	1	0	1	1	1
610421974692	1	2019-12-02	0	1	ST109A	0	21		4	23	0	0	1	0	0	1	1	1	1	1									1				0	0	0	0	0	0	1	1	1	1	1	1	1	0	0	0	0
610421974692	1	2019-12-03	0	1	ST109E	0	21		4	24	0	0	1	0	0	1	0	0	1	0	2	2	3	0	1	3	1	3	1				0	0	0	0	1	0	1	1	1	1	1	1	1	0	1	1	1
965732457112	1	2019-11-12	0	1	ST19B	0	21		4	30	0	0	1	1						0	1	1	1	1	1	1	0		1				0	0	0	0	0	0	1	1	1	1	1	1	1	0	0	0	1
545903998025	2	2019-12-01	0	1	ST20E	0	21		4	30	0	0	1	0	1	1	0	1	1	0	2	1	3	0	0		0		1				0	0	0	0	0	0	1	1	1	1	1	1	1	0	1	1	0
545903998025	2	2020-01-04	0	1	ST20D	0	21		4	21	0	0	0	1						1									1				0	0	0	0	0	0	1	1	1	1	1	1	1	0	0	0	0
965732457112	1	2019-11-12	0	1	ST19A	0	21		4	28	0	0	1	0	1	1	0	1	1	0	1	0	1	1	1	1	0		1				0	0	0	0	1	0	1	1	1	1	1	1	1	0	0	0	0
081538361995	0	2020-02-18	4	1	ST205B	0	21		3	28	0	0	1	1						0	5	1	2	1	1	1	3	1	1				0	0	0	0	0	0	1	1	1	1	1	1	1	0	1	0	0
081380711649	1	2019-12-02	0	1	ST119C	0	21		4	27	0	0	1	1						1									1				0	0	0	0	0	0	0	1	0	1	1	1	1	1	0	2	0
236419477224	2	2020-05-12	0	1	ST195B	0	21		1	26	0	0	1	0	0	0	0	1	1	0	10	1	2	0	0		10	2	1				0	0	0	0	0	0	1	1	1	1	1	1	1	0	0	0	1
366113999380	1	2020-05-17	0	1	ST303E	0	21		1	30	0	0	1	1						1									1				1	0	1	0	0	1	1	1	1	1	1	0	1	1	1	2	1
366113999380	1	2020-05-01	0	1	ST303B	0	21		7	31	0	0	1	1						1									1				0	0	0	0	0	0	1	1	1	1	1	1	1	0	0	1	1
366113999380	1	2020-05-01	0	1	ST303A	0	21		7	27	0	0	1	1						1									1				0	0	0	0	0	0	1	1	1	1	1	1	1	0	0	0	0
545903998025	2	2020-03-31	2	1	ST20C	0	21	0	3	30	0	0	1	1						0	2	0	3	0	2	3	2	3	1				0	0	0	0	1	0	1	1	1	1	1	1	1	0	0	0	1
545903998025	2	2020-04-02	0	1	ST20B	0	21		4	26	0	0	1	1						0	1	2	3	0	0		0		1				0	0	0	0	0	0	1	1	1	1	1	1	1	0	1	1	0
081380711649	1	2019-12-11	0	1	ST119A	0	21		4	28	0	0	1	1						1									0	2	3	0	0	0	0	0	0	0	0	1	0	1	1	1	1	1	2	1	1
081380711649	1	2020-01-07	1	1	ST119B	0	21		4	28	0	0	1	1						0	2	0	2	1	2	2	1	2	1				0	0	0	0	0	0	1	1	1	1	1	1	1	0	4	0	1
240020299062	2	2020-01-20	0	1	ST74D	0	21		4	23	0	0	0	1						1									1				0	0	0	0	1	1	1	1	1	1	1	1	1	0	0	1	1
240020299062	2	2020-01-21	0	1	ST74C	0	21		4	26	0	0	0	1						1									1				0	0	0	0	1	1	1	1	1	1	1	1	1	0	2	1	1
240020299062	2	2019-11-05	0	1	ST74E	0	21		4	27	0	0	1	1						0	2	2	3	0	0		0		1				1	0	0	0	1	1	1	1	1	1	1	1	1	0	0	1	1
449838680045	1	2019-10-30	1	1	ST41A	0	21		4	28	0	0	2	1						1									0	1	3	0	0	0	0	0	0	0	1	1	1	1	1	1	1	0	0	1	1
545903998025	2	2020-02-23	0	1	ST20A	0	21		4	21	0	0	1	0	1	1	0	1	1	0	2	0	0	1	0		0		1				0	0	0	0	0	0	0	1	1	1	1	1	1	1	2	1	1
727911986169	1	2020-04-27	2	1	ST116A	0	21	1	7	40	0	0	1	1						0	1	0	1	0	0		1	2	1				0	0	0	0	1	0	1	1	1	1	1	1	1	0	0	1	1
402553909670	0	2019-11-27	0	1	ST107B	0	21		4	60	0	0	1	1						0	2	2	2	0	0		2	2	1				0	0	0	0	0	0	1	1	1	1	1	1	1	0	1	0	0
450927298019	2	2019-10-31	0	1	ST49A	0	21		0	27	0	0	1	1						0	1	2	2	0	1	2	0		1				1	0	0	0	1	0	1	1	1	1	1	1	1	0	0	0	0
609818950886	1	2020-03-16	0	1	ST240B	0	21		0	26	0	0	1	1						0	1	2	0	1	0		0		1				0	0	0	0	0	0	1	1	1	1	1	1	1	0	3	0	0
237765593197	0	2019-12-25	0	1	ST117A	0	21		0	25	0	0	1	1						0	1	0	3	0	1	3	0		1				0	0	0	0	0	0	1	1	1	1	1	1	1	0	4	1	1
905361189361	0	2020-05-12	3	1	ST367B	0	21	0
210601923311	2	2019-11-07	0	1	ST59A	0	21		4	29	0	0	0	1						1									0	1	2	0	0	0	0	0	0	0	1	1	1	1	1	1	1	0	2	0	1
727911986169	1	2019-12-28	0	1	ST116B	0	21		4	35	0	0	1	0	1	1	0	1	1	0	2	1	2	0	0		2	2	1				0	0	0	0	0	0	1	1	1	1	1	1	1	0	3	1	1
802176083244	2	2020-08-05	0	1	ST128C	0	22		4	40	0	0	1	1						0	1	2	2	1	1	2	0		1				0	0	0	0	0	0	1	1	1	1	1	1	1	0	0	0	1
246799581334	2	2020-06-24	0	1	ST346C	0	23		0	26	0	0	1	1						0	1	1	3	0	0		0		1				1	1	1	1	0	0	1	1	1	1	1	1	1	0	4	0	0
448598867650	0	2020-03-17	0	1	ST239B	0	23		4	25	0	0	1	0	1	1	0	1	1	0	2	0	3	0	0		2	3	1				1	1	1	1	1	1	1	1	1	1	1	1	1	0	2	1	1
965732457112	1	2019-11-10	0	1	ST19E	0	24		4	30	0	0	1	0	0	1	1	1	1	1									1				0	0	0	0	1	0	1	1	1	1	1	1	1	0	0	1	1
510513806684	2	2019-11-10	0	1	ST63A	0	24		4	25	0	0	2	1						1									1				0	0	0	0	0	0	1	1	1	1	1	1	1	0	4	0	0
510513806684	2	2019-11-10	0	1	ST63E	0	24		4	24	0	0	1	0	0	1	1	1	1	0	2	0	3	0	1	3	0		1				0	0	0	0	0	0	1	1	1	1	1	1	1	0	0	0	0
510513806684	2	2019-11-10	0	1	ST63D	0	24		4	26	0	0	1	1						1									1				0	0	0	0	0	0	1	1	1	1	1	1	1	0	0	1	1
965732457112	1	2019-11-10	0	1	ST19D	0	24		4	23	0	0	1	0	0	1	0	0	1	0	1	1	3	0	0		1	3	1				0	0	0	0	1	0	1	1	1	1	1	1	1	0	0	1	1
224789045462	2	2019-11-21	0	1	ST36A	0	25		0	27	0	0	1	1						0	2	1	3	0	1	3	0		1				0	0	0	0	0	1	1	1	1	1	1	1	1	0	4	1	0
224789045462	2	2019-11-21	0	1	ST36B	0	25		1	27	0	0	3	1						0	1	2	0	0	0		0		1				0	0	0	0	0	0	1	1	1	1	1	1	1	0	0	1	0
246799581334	2	2020-05-05	0	1	ST346B	0	12		0	26	0	0	2	1						0	1	1	3	0	0		0		1				1	1	1	1	0	0	1	1	1	1	1	1	1	0	1	0	1
246799581334	2	2020-05-24	0	1	ST346A	0	12		4	24	0	0	0	1						1									1				0	1	1	1	1	1	1	1	1	1	1	1	1	0	3	1	1
557051522742	1	2020-05-17	0	1	ST363C	0	12		1	27	0	0	1	1						0	3	0	1	0	5	2	5	2	1				0	0	0	0	0	0	1	1	1	1	1	1	1	0	0	1	0
314555335138	2	2020-03-28	0	1	ST283A	9	3		0	28	0	0	1	1						1									1				0	0	0	0	0	0	1	1	1	1	1	1	1	0	0	1	0
162169399649	0	2020-07-18	0	1	ST342A	9	3		4	25	0	0	1	1						0	1	0	3	0	0		0		1				0	0	0	0	0	0	1	1	1	1	1	1	1	0	1	1	0
476103856550	2	2020-03-25	0	1	ST272E	9	3		0	26	0	0	1	0	1	1	0	1	1	1									1				1	1	1	1	0	0	1	1	1	1	1	1	1	0	0	0	0
476103856550	2	2020-04-30	1	1	ST272B	9	3		3	17	0	0	1	0	1	1	1	1	0	0	1	1	1	0	0		0		0	0	2	0	0	0	0	0	0	0	0	1	1	1	1	1	1	1	0	1	1
938175056023	0	2020-06-22	0	1	ST402A	9	26		4	20	0	0	2	1						0	3	1	1	1	0		3	1	1				0	0	0	0	0	1	1	1	1	1	1	1	1	0	3	1	1
740088201803	0	2020-07-26	0	1	ST357A	8	1		4	21	0	0	1	0	1	1	0	1	1	1									1				0	0	0	0	1	0	1	1	1	1	1	1	1	0	4	0	1
572100742767	0	2020-04-26	0	1	ST176B	8	1		7	34	0	0	1	0	0	1	0	1	1	0	1	1	2	0	0		1	3	1				0	0	0	0	1	0	1	1	1	1	1	1	1	0	0	0	1
563543251133	2	2020-03-24	0	1	ST150D	8	1		4	39	0	0	1	0	1	1	0	1	1	0	2	2	3	0	1	3	1	3	1				0	0	0	0	0	0	1	1	1	1	1	1	1	0	0	1	0
378201552634	2	2020-03-09	0	1	ST179D	8	1		1	22	0	0	1	1						0	1	0	3	0	1	3	1	3	1				0	0	0	0	1	0	1	1	1	1	1	1	1	0	0	0	0
378201552634	2	2020-03-25	0	1	ST179B	8	1		4	20	0	0	1	1						0	3	0	3	0	3	3	3	3	1				0	0	0	0	1	0	1	1	1	1	1	1	1	0	0	0	1
289614957213	1	2020-04-27	0	1	ST334B	8	27		4	38	0	0	2	1						1									0	1	3	0	1	1	1	1	1	1	0	1	1	1	1	1	1	1	1	1	0
485825461541	0	2019-12-28	4	1	ST151B	8	28		4	19	0	0	3	1						1									1				0	0	0	0	1	1	1	1	1	1	1	1	1	0	1	1	0
415147594643	0	2020-05-30	0	1	ST408B	3	29		3	31	0	0	3	0	0	1	1	1	1	1									1				0	0	0	0	0	0	1	1	1	1	1	1	1	0	0	1	1
415147594643	0	2020-05-30	0	1	ST408C	3	29		5	31	0	3	3	1						1									1				0	0	0	0	0	0	1	1	1	1	1	1	1	0	2	0	1
654263917964	2	2020-01-06	0	1	ST131D	3	29		4	40	0	0	3	1						1									1				0	0	0	0	0	0	1	1	1	1	1	1	1	0	3	0	1
116257565668	1	2020-03-16	0	1	ST192C	3	30		4	21	0	0	3	1						1									1				0	0	0	0	0	0	0	1	1	1	1	1	1	1	4	1	0
654263917964	2	2019-12-30	0	1	ST131A	3	30		4	20	0	1	1	0	0	1	1	1	1	0	1	2	3	0	1	3	1	3	1				0	0	0	0	0	0	1	1	1	1	1	1	1	0	4	1	0
654263917964	2	2019-12-30	0	1	ST131B	3	30		4	33	0	0	1	1						1									1				0	0	0	0	0	0	1	1	1	1	1	1	1	0	4	1	0
654263917964	2	2019-12-31	0	1	ST131C	3	30		1	43	0	0	3	1						1									1				0	0	0	0	0	0	1	1	1	1	1	1	1	0	4	1	0
947669344887	2	2020-03-11	1	1	ST224B	3	31		4	41	0	0	1	0	1	1	0	1	1	0	2	1	1	1	2	1	1	1	1				0	0	0	0	1	0	1	1	0	1	1	1	1	1	0	0	0
388482606519	2	2020-05-31	0	1	ST399B	2	32		4	25	0	0	1	0	1	1	0	1	1	1									1				0	0	0	0	0	0	1	1	1	1	1	1	1	0	0	1	0
584550051212	1	2019-11-15	0	1	ST61B	2	33		4	38	0	0	2	1						1									1				0	0	0	0	1	0	1	1	1	1	1	1	1	0	0	1	1
584550051212	1	2019-11-05	0	1	ST61A	2	33		1	28	0	0	2	1						0	1	2	2	0	1	2	1	2	1				0	0	0	0	1	0	1	1	1	1	1	1	1	0	0	1	1
584550051212	1	2019-11-08	0	1	ST61C	2	33		4	40	0	0	2	1						1									0	1	1	1	0	0	0	0	1	0	1	1	1	1	1	1	1	0	0	1	1
584550051212	1	2019-11-04	0	1	ST61D	2	33		5	35	0	0	2	1						0	2	1	2	0	2	2	2	2	1				0	0	0	0	1	0	1	1	1	1	1	1	1	0	0	0	0
461647226536	0	2019-10-28	0	1	ST24B	2	34		0	27	0	0	1	1						0	1	1	2	0	1	2	0		1				0	0	0	0	1	0	1	1	1	1	1	1	1	0	1	1	0
637486338445	1	2020-07-29	0	1	ST385B	2	34		4	25	0	0	1	0	0	1	1	1	1	0	2	0	3	0	2	3	2	3	1				0	0	0	0	0	0	1	1	1	1	1	1	1	0	0	1	0
637486338445	1	2020-07-29	0	1	ST385D	2	34		4	35	0	0	2	0	0	1	1	1	1	0	3	2	2	0	2	2	3	2	1				0	0	0	0	0	0	1	1	1	1	1	1	1	0	4	1	1
434860137668	1	2020-07-08	0	1	ST421C	6	35		4	39	0	0	2	1						1									0	1	3	0	0	0	0	0	1	1	1	1	1	1	1	1	1	0	0	1	1
434860137668	1	2020-07-08	0	1	ST421B	6	35		3	35	0	0	2	1						1									0	1	2	0	0	0	0	0	1	0	1	1	1	1	1	1	1	0	0	1	1
808591805205	2	2020-01-13	0	1	ST35C	6	35		3	38	0	0	2	1						0	1	0	3	0	0		1	3	0	1	3	0	0	0	0	0	1	0	1	1	1	1	1	1	1	0	0	1	1
808591805205	2	2020-01-12	0	1	ST35A	6	35		4	21	0	0	3	1						0	1	0	3	1	1	3	0		1				0	0	0	0	1	0	1	1	1	1	1	1	1	0	0	0	1
654263917964	2	2019-12-20	0	1	ST131E	6	36		4	34	0	0	3	0	0	1	1	1	1	1									1				0	0	0	0	1	0	0	1	0	1	1	1	1	1	0	0	1
254589576275	1	2020-05-27	0	1	ST403A	6	37		0	25	0	0	1	0	0	1	0	1	1	0	1	0	2	0	1	2	0		1				0	0	0	0	0	0	1	1	1	1	1	1	1	0	0	1	0
955453037319	2	2019-11-17	4	1	ST93A	11	38		0	19	0	0	1	0	1	1	0	1	1	0	1	0	3	0	1	3	0		1				0	0	0	0	0	0	1	1	1	1	1	1	1	0	0	0	0
266227847896	1	2020-04-18	0	1	ST183A	11	38		4	23	0	0	1	1						0	5	2	3	0	5	3	3	3	1				0	0	0	0	1	1	1	1	1	1	1	1	1	0	3	0	0
266227847896	1	2020-04-27	0	1	ST183B	11	38		4	25	0	0	1	0	1	1	0	1	1	0	1	1	3	0	0		1	3	1				1	0	0	0	1	0	1	1	1	1	1	1	1	0	0	0	1
533942224904	1	2020-04-12	0	1	ST270D	11	39		0	26	0	0	1	0	1	1	0	1	1	0	6	1	2	1	3	2	1	2	1				1	0	0	0	0	0	1	1	0	1	1	1	1	1	1	1	1
533942224904	1	2020-03-25	0	1	ST270B	11	39		4	27	0	0	1	1						0	9	2	2	0	2	2	7	3	1				0	0	0	0	1	0	1	1	0	1	1	1	1	1	0	1	0
533942224904	1	2020-04-13	0	1	ST270E	11	39		4	35	0	3	1	1						1									1				0	0	0	0	0	0	1	1	0	0	1	1	1	1	1	1	1
533942224904	1	2020-03-26	0	1	ST270C	11	39		4	22	0	0	1	0	1	1	0	1	1	1									1				0	0	0	0	0	0	1	1	1	1	1	1	1	0	0	1	1
183766469827	1	2019-12-26	0	1	ST146B	11	39		4	24	0	0	1	0	1	1	0	1	1	0	1	0	3	0	1	3	0		1				0	0	0	0	0	0	1	1	1	1	1	1	1	0	2	0	0
124571321528	0	2020-04-23	0	1	ST326C	4	40		0	24	0	0	1	0	1	1	0	1	1	1									1				0	0	0	0	0	1	1	1	1	1	1	1	1	0	1	0	0
781601150875	2	2020-03-24	0	1	ST31B	4	41		0	24	0	0	1	0	0	1	1	1	1	0	1	1	3	0	1	3	0		1				0	0	0	0	1	1	1	1	1	1	1	1	1	0	2	1	1
781601150875	2	2020-04-26	0	1	ST31C	4	41		4	22	0	0	1	0	0	1	0	1	1	0	2	1	3	0	2	3	1	3	1				0	0	0	0	1	0	1	1	1	1	1	1	1	0	0	0	1
254492396845	2	2020-06-24	0	1	ST420A	4	42		4	27	0	0	3	1						1									1				0	0	0	0	0	0	1	1	1	1	1	1	1	0	3	1	0
246799581334	2	2020-05-01	0	1	ST346E	4	43		4	27	0	0	1	1						1									1				1	1	0	0	0	1	1	1	1	1	1	1	1	0	0	0	0
012228927066	2	2020-03-28	1	1	ST213B	15	44		4	42	0	0	2	0	1	0	1	1	1	0	3	1	3	0	3	3	0		1				0	0	0	0	0	0	1	1	1	1	1	1	1	0	0	1	1
012228927066	2	2020-07-21	0	1	ST213A	15	44		4	42	0	0	1	0	1	0	0	1	1	0	2	1	3	0	1	1	2	3	1				0	0	0	0	0	0	1	1	1	1	1	1	1	0	0	0	1
012228927066	2	2020-08-08	0	1	ST213E	15	44		4	26	0	0	0	1						1									0	1	3	1	0	0	0	0	0	0	1	1	1	1	1	1	1	0	0	0	1
012228927066	2	2020-04-30	0	1	ST213D	15	44		4	48	0	0	1	0	0	1	1	1	1	1									1				1	1	0	0	1	0	1	1	1	1	1	1	1	0	0	1	1
749382795119	0	2020-03-11	0	1	ST212C	15	45		4	30	0	0	1	1						0	2	1	2	0	1	2	0		1				0	0	0	0	0	0	1	1	1	1	1	1	1	0	0	0	1
749382795119	0	2020-03-07	0	1	ST212B	15	45		4	31	0	0	2	1						1									1				0	0	0	0	0	0	1	1	1	1	1	1	1	0	0	0	1
749382795119	0	2020-02-22	2	1	ST212E	15	45	1	4	30	0	0	2	1						0	1	0	2	1	1	1	1	1	1				0	0	0	0	0	0	1	1	1	1	1	1	1	0	1	1	1
749382795119	0	2020-03-02	0	1	ST212D	15	45		4	19	0	0	1	1						1									1				0	0	0	0	0	0	1	1	1	1	1	1	1	0	0	1	1
749382795119	0	2020-02-24	0	1	ST212A	15	45		4	30	0	0	1	1						1									1				0	0	0	0	0	0	1	1	1	1	1	1	1	0	1	1	1
012228927066	2	2020-05-01	0	1	ST213C	15	46		4	33	0	0	1	0	1	1	0	1	1	1									1				0	0	0	0	0	0	1	1	1	1	1	1	1	0	0	0	1
287183806132	2	2019-11-29	0	1	ST112A	12	47		0	24	0	0	3	0	0	1	1	1	1	0	24	0	3	0	1	3	1	3	0	24	3	0	0	0	0	0	0	0	1	1	1	1	1	1	1	0	0	0	0
023573688300	1	2020-03-25	0	1	ST278A	12	47		4	21	0	0	3	0	1	1	0	1	1	1									1				0	0	0	0	0	0	1	1	1	1	1	1	1	0	1	0	0
656377138865	0	2020-02-27	0	1	ST215B	12	47		0	25	0	0	3	0	0	1	1	1	1	1									1				0	0	0	0	0	0	1	1	1	1	1	1	1	0	1	0	0
070910059808	0	2020-06-24	0	1	ST341B	21	48		0	25	0	0	1	1						0	1	2	3	0	1	2	1	3	1				0	0	0	0	1	0	1	1	1	1	1	1	1	0	3	1	0
871302729617	2	2020-03-19	2	1	ST257B	21	49	1	7	38	0	0	1	1						1									1				0	0	0	0	0	0	1	1	1	1	1	1	1	0	0	1	0
871302729617	2	2020-05-23	1	1	ST257D	21	49		4	35	0	0	2	1						1									0	1	0	1	0	0	0	0	0	0	1	1	1	1	1	1	1	0	0	0	1
594358768279	1	2019-11-18	2	1	ST38C	7	50	1	1	49	0	0	2	1						0	1	1	3	0	0		1	3	1				0	0	0	0	0	0	1	1	1	1	1	1	1	0	1	1	0
708759078599	2	2020-04-25	0	1	ST187A	5	51		0	18	0	0	1	1						0	2	0	3	0	0		2	2	1				0	0	0	0	1	0	1	1	1	1	1	1	1	0	0	0	1
129326093159	1	2019-12-30	0	1	ST58D	5	51		0	35	0	0	1	1						0	2	1	2	0	0		0		1				0	0	0	0	0	0	1	1	1	1	1	1	1	0	0	0	0
406220304190	1	2020-04-06	0	1	ST293D	5	51		0	20	0	0	1	1						1									1				1	1	0	0	1	0	1	1	1	1	1	1	1	0	1	1	0
708759078599	2	2020-05-14	0	1	ST187B	5	51		4	36	0	0	1	1						0	2	1	3	0	0		0		1				0	0	0	0	0	0	1	1	1	1	1	1	1	0	0	0	0
708759078599	2	2020-05-14	0	1	ST187C	5	51		4	19	0	0	1	1						1									1				0	0	0	0	1	0	1	1	1	1	1	1	1	0	0	0	0
708759078599	2	2020-02-12	0	1	ST187D	5	51		4	28	0	0	1	1						1									1				0	0	0	0	1	0	1	1	1	1	1	1	1	0	2	0	1
129326093159	1	2019-12-10	0	1	ST58E	5	51		0	29	0	0	1	0	0	1	1	1	1	0	1	1	3	0	1	3	1	3	1				0	0	0	0	1	1	1	1	1	1	1	1	1	0	2	1	1
777885305631	2	2020-02-09	0	1	ST143A	5	51		0	24	0	0	1	0	1	1	0	1	1	0	3	1	3	0	0		0		1				0	0	0	0	1	0	1	1	1	1	1	1	1	0	4	0	0
959351028352	1	2020-01-07	0	1	ST142B	5	51		0	21	0	0	1	0	1	0	0	0	1	0	2	0	3	0	1	2	1	3	1				1	1	1	1	0	0	1	1	1	1	1	1	1	0	3	0	0
129326093159	1	2019-12-18	0	1	ST58C	5	51		4	31	0	0	1	1						0	1	0	3	0	1	3	1	3	1				0	0	0	0	1	0	1	1	1	1	1	1	1	0	2	1	1
069707745228	1	2020-05-21	0	1	ST248B	19	52		0	17	0	0	1	1						1									1				0	0	0	0	1	0	0	1	1	1	1	1	1	1	4	1	0
869554526778	1	2020-04-06	0	1	ST294A	13	53		4	22	0	0	1	0	1	1	0	1	1	1									1				0	0	0	0	0	0	1	1	1	1	1	1	1	0	0	1	0
869554526778	1	2020-04-08	0	1	ST294C	13	53		4	22	0	0	1	0	1	1	0	1	1	1									1				0	0	0	0	1	0	1	1	1	1	1	1	1	0	2	1	1
869554526778	1	2020-04-08	0	1	ST294B	13	53		4	24	0	0	1	0	1	1	0	1	1	1									1				0	0	0	0	0	0	1	1	1	1	1	1	1	0	2	1	1
610421974692	1	2020-01-04	0	1	ST109C	13	54		4	22	0	0	1	1						0	1	0	2	0	1	3	0		1				0	0	0	0	0	0	1	1	1	1	1	1	1	0	2	0	0
709856097027	0	2019-11-15	0	1	ST21C	1	55		4	27	0	0	1	1						0	1	1	2	0	1	2	0		1				0	0	0	0	0	0	1	1	1	1	1	1	1	0	0	1	0
810825368715	1	2020-06-06	0	1	ST410A	1	55		4	30	0	0	2	1						1									0	1	0	1	1	1	0	1	0	0	1	1	1	1	1	1	1	0	0	1	1
753142325160	1	2020-03-12	0	1	ST230C	1	55		1	27	0	0	1	1						0	2	1	1	1	2	1	2	1	1				0	0	0	0	1	1	1	1	1	1	1	1	1	0	0	1	0
[truncated: 109 more columns]
