# Supplementary material for: Monetary incentives and peer referral in promoting secondary distribution of HIV self-testing among men who have sex with men in China: A randomized controlled trial
Source: PLoS Med. 2022 Feb 14;19(2):e1003928. doi: 10.1371/journal.pmed.1003928 (PMC8887971; doi:10.1371/journal.pmed.1003928)
Supplement: S1 Data — (ZIP) [file pmed.1003928.s011.zip › 293survey_De-identified_ENG.xlsx]

## Sheet: Sheet1
A	B	C	D	E	F	G	H	I	J	K	L	M	N	O	P	Q	R	S	T	U	V	W	X	Y	Z	AA	AB	AC	AD	AE	AF	AG	AH	AI	AJ	AK	AL	AM	AN	AO	AP	AQ	AR	AS	AT.A	AT.B	AT.C	AT.D	AT.E
2020-02-13	228113742381	3	0	-3	-3	-3	-3	-3	-3	-3	-3	-3	-3	-3	-3	-3	-3	-3	-3	-3	-3	-3	-3	-3	-3	-3	-3	-3	-3	-3	-3	-3	-3	-3	-3	-3	-3	-3	-3	-3	-3	-3	-3	-3	-3	-3	-3	-3	-3
2020-02-13	545903998025	5	2	0	0	-3	-3	-3	1	1	-3	-3	-3	0	0	-3	-3	-3	1	1	-3	-3	-3	0	1	-3	-3	-3	0	-3	-3	-3	-3	0	-3	-3	-3	-3	0	0	0	0	1	0	0	0	0	0	0
2020-02-13	159725629860	2	1	0	-3	-3	-3	-3	0	-3	-3	-3	-3	0	-3	-3	-3	-3	1	-3	-3	-3	-3	0	-3	-3	-3	-3	0	-3	-3	-3	-3	0	-3	-3	-3	-3	1	1	0	0	1	1	0	0	0	0	0
2020-02-13	346039500869	2	1	0	-3	-3	-3	-3	2	-3	-3	-3	-3	0	-3	-3	-3	-3	1	-3	-3	-3	-3	1	-3	-3	-3	-3	-3	-3	-3	-3	-3	-3	-3	-3	-3	-3	0	0	0	0	1	0	0	0	0	0	0
2020-02-13	709856097027	3	1	0	-3	-3	-3	-3	0	-3	-3	-3	-3	0	-3	-3	-3	-3	1	-3	-3	-3	-3	0	-3	-3	-3	-3	1	-3	-3	-3	-3	1	-3	-3	-3	-3	0	0	0	0	1	0	0	0	0	0	0
2020-02-13	478116110558	3	2	0	0	-3	-3	-3	2	2	-3	-3	-3	1	1	-3	-3	-3	1	1	-3	-3	-3	1	1	-3	-3	-3	0	0	-3	-3	-3	-3	-3	-3	-3	-3	0	0	0	0	0	0	0	0	0	0	0
2020-02-13	808591805205	5	3	0	0	0	-3	-3	2	2	2	-3	-3	1	1	1	-3	-3	1	1	1	-3	-3	1	1	1	-3	-3	-3	-3	-3	-3	-3	-3	-3	-3	-3	-3	0	0	0	0	1	0	0	0	0	0	0
2020-02-13	015216030056	2	0	-3	-3	-3	-3	-3	-3	-3	-3	-3	-3	-3	-3	-3	-3	-3	-3	-3	-3	-3	-3	-3	-3	-3	-3	-3	-3	-3	-3	-3	-3	-3	-3	-3	-3	-3	-3	-3	-3	-3	-3	-3	-3	-3	-3	-3	-3
2020-02-13	532651656321	1	0	-3	-3	-3	-3	-3	-3	-3	-3	-3	-3	-3	-3	-3	-3	-3	-3	-3	-3	-3	-3	-3	-3	-3	-3	-3	-3	-3	-3	-3	-3	-3	-3	-3	-3	-3	-3	-3	-3	-3	-3	-3	-3	-3	-3	-3	-3
2020-02-13	461647226536	2	1	0	-3	-3	-3	-3	0	-3	-3	-3	-3	0	-3	-3	-3	-3	1	-3	-3	-3	-3	1	-3	-3	-3	-3	-3	-3	-3	-3	-3	-3	-3	-3	-3	-3	0	0	0	0	0	0	0	0	0	0	0
2020-02-13	597416474440	2	1	0	-3	-3	-3	-3	2	-3	-3	-3	-3	0	-3	-3	-3	-3	1	-3	-3	-3	-3	1	-3	-3	-3	-3	-3	-3	-3	-3	-3	-3	-3	-3	-3	-3	1	0	0	0	1	1	0	0	0	0	0
2020-02-13	679479199689	1	0	-3	-3	-3	-3	-3	-3	-3	-3	-3	-3	-3	-3	-3	-3	-3	-3	-3	-3	-3	-3	-3	-3	-3	-3	-3	-3	-3	-3	-3	-3	-3	-3	-3	-3	-3	-3	-3	-3	-3	-3	-3	-3	-3	-3	-3	-3
2020-02-13	210601923311	3	1	0	-3	-3	-3	-3	2	-3	-3	-3	-3	0	-3	-3	-3	-3	1	-3	-3	-3	-3	1	-3	-3	-3	-3	-3	-3	-3	-3	-3	-3	-3	-3	-3	-3	0	0	0	0	0	0	0	0	0	0	0
2020-02-13	510513806684	5	5	0	0	0	0	0	2	2	2	2	2	1	1	1	1	1	1	1	1	1	1	-3	-3	-3	-3	-3	-3	-3	-3	-3	-3	-3	-3	-3	-3	-3	0	0	0	0	1	0	0	0	0	0	0
2020-02-13	869180808228	2	0	-3	-3	-3	-3	-3	-3	-3	-3	-3	-3	-3	-3	-3	-3	-3	-3	-3	-3	-3	-3	-3	-3	-3	-3	-3	-3	-3	-3	-3	-3	-3	-3	-3	-3	-3	-3	-3	-3	-3	-3	-3	-3	-3	-3	-3	-3
2020-02-13	525116144790	5	4	0	0	0	0	0	-3	-3	-3	-3	-3	-3	-3	-3	-3	-3	-3	-3	-3	-3	-3	-3	-3	-3	-3	-3	-3	-3	-3	-3	-3	-3	-3	-3	-3	-3	0	0	0	0	1	0	0	0	0	0	0
2020-02-13	657428549947	5	3	0	1	0	-3	-3	2	0	2	-3	-3	0	0	0	-3	-3	1	1	1	-3	-3	1	0	1	-3	-3	0	0	0	-3	-3	0	1	0	-3	-3	0	0	0	0	0	0	1	0	0	0	0
2020-02-13	965732457112	5	5	0	0	0	0	0	2	2	2	2	2	1	1	1	1	1	1	1	1	1	1	-3	-3	-3	-3	-3	-3	-3	-3	-3	-3	-3	-3	-3	-3	-3	0	0	0	0	1	0	0	0	0	0	0
2020-02-13	391316229078	3	2	0	0	-3	-3	-3	1	1	-3	-3	-3	0	0	-3	-3	-3	1	1	-3	-3	-3	0	1	-3	-3	-3	0	-3	-3	-3	-3	0	-3	-3	-3	-3	0	0	0	0	0	0	0	0	0	0	0
2020-02-13	500381658144	2	1	0	-3	-3	-3	-3	2	-3	-3	-3	-3	1	-3	-3	-3	-3	1	-3	-3	-3	-3	1	-3	-3	-3	-3	-3	-3	-3	-3	-3	-3	-3	-3	-3	-3	0	0	0	0	0	0	0	0	0	0	0
2020-02-13	095556068470	2	0	-3	-3	-3	-3	-3	-3	-3	-3	-3	-3	-3	-3	-3	-3	-3	-3	-3	-3	-3	-3	-3	-3	-3	-3	-3	-3	-3	-3	-3	-3	-3	-3	-3	-3	-3	-3	-3	-3	-3	-3	-3	-3	-3	-3	-3	-3
2020-02-13	814511568111	1	0	-3	-3	-3	-3	-3	-3	-3	-3	-3	-3	-3	-3	-3	-3	-3	-3	-3	-3	-3	-3	-3	-3	-3	-3	-3	-3	-3	-3	-3	-3	-3	-3	-3	-3	-3	-3	-3	-3	-3	-3	-3	-3	-3	-3	-3	-3
2020-02-13	050127689441	2	0	-3	-3	-3	-3	-3	-3	-3	-3	-3	-3	-3	-3	-3	-3	-3	-3	-3	-3	-3	-3	-3	-3	-3	-3	-3	-3	-3	-3	-3	-3	-3	-3	-3	-3	-3	-3	-3	-3	-3	-3	-3	-3	-3	-3	-3	-3
2020-02-13	585463123371	3	2	0	0	-3	-3	-3	0	0	-3	-3	-3	0	1	-3	-3	-3	1	1	-3	-3	-3	0	1	-3	-3	-3	0	-3	-3	-3	-3	1	-3	-3	-3	-3	1	1	1	1	0	1	0	0	0	0	0
2020-02-13	021274531856	5	3	0	0	0	0	0	0	0	2	2	2	0	0	1	1	1	1	1	1	1	1	1	1	1	1	1	-3	-3	-3	-3	-3	0	0	-3	-3	-3	0	0	0	0	0	0	1	0	1	0	0
2020-02-13	832760233230	1	0	-3	-3	-3	-3	-3	-3	-3	-3	-3	-3	-3	-3	-3	-3	-3	-3	-3	-3	-3	-3	-3	-3	-3	-3	-3	-3	-3	-3	-3	-3	-3	-3	-3	-3	-3	-3	-3	-3	-3	-3	-3	-3	-3	-3	-3	-3
2020-02-13	955453037319	2	1	0	-3	-3	-3	-3	0	-3	-3	-3	-3	0	-3	-3	-3	-3	1	-3	-3	-3	-3	0	-3	-3	-3	-3	0	-3	-3	-3	-3	0	-3	-3	-3	-3	0	0	0	0	0	0	0	0	0	0	0
2020-02-13	117763891382	1	0	-3	-3	-3	-3	-3	-3	-3	-3	-3	-3	-3	-3	-3	-3	-3	-3	-3	-3	-3	-3	-3	-3	-3	-3	-3	-3	-3	-3	-3	-3	-3	-3	-3	-3	-3	-3	-3	-3	-3	-3	-3	-3	-3	-3	-3	-3
2020-02-13	727846636745	5	1	0	-3	-3	-3	-3	0	-3	-3	-3	-3	0	-3	-3	-3	-3	1	-3	-3	-3	-3	0	-3	-3	-3	-3	0	-3	-3	-3	-3	0	-3	-3	-3	-3	0	0	0	0	1	0	0	0	0	0	0
2020-02-13	044669151319	5	4	0	0	0	0	-3	1	2	2	1	-3	0	1	1	1	-3	1	1	1	1	-3	0	1	1	1	-3	0	-3	-3	-3	-3	0	-3	-3	-3	-3	0	0	0	0	1	1	0	0	0	0	0
2020-02-13	290260427331	3	2	0	0	-3	-3	-3	2	0	-3	-3	-3	0	0	-3	-3	-3	1	1	-3	-3	-3	1	1	-3	-3	-3	0	0	-3	-3	-3	0	0	-3	-3	-3	0	0	0	0	0	0	1	0	0	0	0
2020-02-13	442898085882	5	1	0	-3	-3	-3	-3	2	-3	-3	-3	-3	1	-3	-3	-3	-3	1	-3	-3	-3	-3	1	-3	-3	-3	-3	-3	-3	-3	-3	-3	-3	-3	-3	-3	-3	0	0	0	0	0	0	0	0	0	0	0
2020-02-13	449838680045	2	1	0	-3	-3	-3	-3	2	-3	-3	-3	-3	0	-3	-3	-3	-3	1	-3	-3	-3	-3	1	-3	-3	-3	-3	-3	-3	-3	-3	-3	-3	-3	-3	-3	-3	1	1	1	1	0	1	0	0	0	0	0
2020-02-13	956751177186	1	0	-3	-3	-3	-3	-3	-3	-3	-3	-3	-3	-3	-3	-3	-3	-3	-3	-3	-3	-3	-3	-3	-3	-3	-3	-3	-3	-3	-3	-3	-3	-3	-3	-3	-3	-3	-3	-3	-3	-3	-3	-3	-3	-3	-3	-3	-3
2020-02-13	584550051212	5	4	0	0	0	0	-3	1	1	1	2	-3	1	1	1	1	-3	1	1	1	1	1	1	1	1	1	1	-3	-3	-3	-3	-3	-3	-3	-3	-3	-3	0	0	0	0	0	0	1	0	0	0	0
2020-02-13	426389776287	1	0	-3	-3	-3	-3	-3	-3	-3	-3	-3	-3	-3	-3	-3	-3	-3	-3	-3	-3	-3	-3	-3	-3	-3	-3	-3	-3	-3	-3	-3	-3	-3	-3	-3	-3	-3	-3	-3	-3	-3	-3	-3	-3	-3	-3	-3	-3
2020-02-13	916493653308	3	0	-3	-3	-3	-3	-3	-3	-3	-3	-3	-3	-3	-3	-3	-3	-3	-3	-3	-3	-3	-3	-3	-3	-3	-3	-3	-3	-3	-3	-3	-3	-3	-3	-3	-3	-3	-3	-3	-3	-3	-3	-3	-3	-3	-3	-3	-3
2020-02-13	952071105633	1	0	-3	-3	-3	-3	-3	-3	-3	-3	-3	-3	-3	-3	-3	-3	-3	-3	-3	-3	-3	-3	-3	-3	-3	-3	-3	-3	-3	-3	-3	-3	-3	-3	-3	-3	-3	-3	-3	-3	-3	-3	-3	-3	-3	-3	-3	-3
2020-02-13	434200554484	5	4	0	0	0	0	-3	2	2	0	2	-3	1	1	1	1	-3	1	1	1	1	-3	0	1	1	1	-3	1	-3	-3	-3	-3	0	-3	-3	-3	-3	0	1	1	1	0	0	0	0	0	0	0
2020-02-13	613525582964	5	1	0	-3	-3	-3	-3	2	-3	-3	-3	-3	0	-3	-3	-3	-3	1	-3	-3	-3	-3	0	-3	-3	-3	-3	1	-3	-3	-3	-3	0	-3	-3	-3	-3	0	0	0	0	0	0	0	0	0	0	0
2020-02-13	660550794585	2	0	-3	-3	-3	-3	-3	-3	-3	-3	-3	-3	-3	-3	-3	-3	-3	-3	-3	-3	-3	-3	-3	-3	-3	-3	-3	-3	-3	-3	-3	-3	-3	-3	-3	-3	-3	-3	-3	-3	-3	-3	-3	-3	-3	-3	-3	-3
2020-02-13	835850085166	5	2	0	0	0	0	0	0	0	0	1	1	0	1	1	1	0	1	1	1	1	1	1	0	0	1	1	-3	0	0	-3	-3	-3	1	0	-3	-3	0	0	0	0	1	0	0	0	0	0	0
2020-02-13	037944157351	1	1	0	-3	-3	-3	-3	1	-3	-3	-3	-3	1	-3	-3	-3	-3	1	-3	-3	-3	-3	0	-3	-3	-3	-3	1	-3	-3	-3	-3	0	-3	-3	-3	-3	0	0	0	0	0	0	0	0	0	0	0
2020-02-13	257294865367	1	0	-3	-3	-3	-3	-3	-3	-3	-3	-3	-3	-3	-3	-3	-3	-3	-3	-3	-3	-3	-3	-3	-3	-3	-3	-3	-3	-3	-3	-3	-3	-3	-3	-3	-3	-3	-3	-3	-3	-3	-3	-3	-3	-3	-3	-3	-3
2020-02-13	530318262525	1	0	-3	-3	-3	-3	-3	-3	-3	-3	-3	-3	-3	-3	-3	-3	-3	-3	-3	-3	-3	-3	-3	-3	-3	-3	-3	-3	-3	-3	-3	-3	-3	-3	-3	-3	-3	-3	-3	-3	-3	-3	-3	-3	-3	-3	-3	-3
2020-02-14	450927298019	2	1	0	-3	-3	-3	-3	0	-3	-3	-3	-3	0	-3	-3	-3	-3	1	-3	-3	-3	-3	1	-3	-3	-3	-3	-3	-3	-3	-3	-3	-3	-3	-3	-3	-3	1	0	0	0	1	0	0	0	0	0	0
2020-02-14	012159410378	1	0	-3	-3	-3	-3	-3	-3	-3	-3	-3	-3	-3	-3	-3	-3	-3	-3	-3	-3	-3	-3	-3	-3	-3	-3	-3	-3	-3	-3	-3	-3	-3	-3	-3	-3	-3	-3	-3	-3	-3	-3	-3	-3	-3	-3	-3	-3
2020-02-14	240020299062	5	3	0	0	0	-3	-3	2	2	2	-3	-3	1	1	1	-3	-3	2	2	2	-3	-3	1	1	1	-3	-3	-3	-3	-3	-3	-3	-3	-3	-3	-3	-3	0	0	0	0	0	1	0	0	0	0	0
2020-02-14	129326093159	5	3	0	0	0	-3	-3	2	2	2	-3	-3	1	1	1	-3	-3	1	1	1	-3	-3	1	1	1	-3	-3	-3	-3	-3	-3	-3	-3	-3	-3	-3	-3	0	0	0	0	1	1	0	0	0	0	0
2020-02-14	559137533853	3	0	-3	-3	-3	-3	-3	-3	-3	-3	-3	-3	-3	-3	-3	-3	-3	-3	-3	-3	-3	-3	-3	-3	-3	-3	-3	-3	-3	-3	-3	-3	-3	-3	-3	-3	-3	-3	-3	-3	-3	-3	-3	-3	-3	-3	-3	-3
2020-02-16	760011030571	1	0	-3	-3	-3	-3	-3	-3	-3	-3	-3	-3	-3	-3	-3	-3	-3	-3	-3	-3	-3	-3	-3	-3	-3	-3	-3	-3	-3	-3	-3	-3	-3	-3	-3	-3	-3	-3	-3	-3	-3	-3	-3	-3	-3	-3	-3	-3
2020-02-17	676884763856	1	0	-3	-3	-3	-3	-3	-3	-3	-3	-3	-3	-3	-3	-3	-3	-3	-3	-3	-3	-3	-3	-3	-3	-3	-3	-3	-3	-3	-3	-3	-3	-3	-3	-3	-3	-3	-3	-3	-3	-3	-3	-3	-3	-3	-3	-3	-3
2020-02-17	087418933194	2	1	0	-3	-3	-3	-3	2	-3	-3	-3	-3	0	-3	-3	-3	-3	1	-3	-3	-3	-3	1	-3	-3	-3	-3	-3	-3	-3	-3	-3	-3	-3	-3	-3	-3	0	0	0	1	1	1	0	0	0	0	0
2020-02-17	750211598865	2	1	0	-3	-3	-3	-3	2	-3	-3	-3	-3	0	-3	-3	-3	-3	1	-3	-3	-3	-3	1	-3	-3	-3	-3	-3	-3	-3	-3	-3	-3	-3	-3	-3	-3	0	0	0	0	1	1	0	0	0	0	0
2020-03-03	764953610440	5	0	-3	-3	-3	-3	-3	-3	-3	-3	-3	-3	-3	-3	-3	-3	-3	-3	-3	-3	-3	-3	-3	-3	-3	-3	-3	-3	-3	-3	-3	-3	-3	-3	-3	-3	-3	-3	-3	-3	-3	-3	-3	-3	-3	-3	-3	-3
2020-03-03	781601150875	5	0	-3	-3	-3	-3	-3	-3	-3	-3	-3	-3	-3	-3	-3	-3	-3	-3	-3	-3	-3	-3	-3	-3	-3	-3	-3	-3	-3	-3	-3	-3	-3	-3	-3	-3	-3	-3	-3	-3	-3	-3	-3	-3	-3	-3	-3	-3
2020-03-03	153287500743	3	0	-3	-3	-3	-3	-3	-3	-3	-3	-3	-3	-3	-3	-3	-3	-3	-3	-3	-3	-3	-3	-3	-3	-3	-3	-3	-3	-3	-3	-3	-3	-3	-3	-3	-3	-3	-3	-3	-3	-3	-3	-3	-3	-3	-3	-3	-3
2020-03-03	081380711649	4	4	0	0	0	0	-3	0	2	2	2	-3	0	1	1	1	-3	1	1	1	1	-3	1	1	1	1	-3	-3	-3	-3	-3	-3	-3	-3	-3	-3	-3	0	0	0	0	0	0	1	0	0	0	0
2020-03-03	735723008898	4	0	-3	-3	-3	-3	-3	-3	-3	-3	-3	-3	-3	-3	-3	-3	-3	-3	-3	-3	-3	-3	-3	-3	-3	-3	-3	-3	-3	-3	-3	-3	-3	-3	-3	-3	-3	-3	-3	-3	-3	-3	-3	-3	-3	-3	-3	-3
2020-03-03	012570571837	1	0	-3	-3	-3	-3	-3	-3	-3	-3	-3	-3	-3	-3	-3	-3	-3	-3	-3	-3	-3	-3	-3	-3	-3	-3	-3	-3	-3	-3	-3	-3	-3	-3	-3	-3	-3	-3	-3	-3	-3	-3	-3	-3	-3	-3	-3	-3
2020-03-03	505364223172	2	0	-3	-3	-3	-3	-3	-3	-3	-3	-3	-3	-3	-3	-3	-3	-3	-3	-3	-3	-3	-3	-3	-3	-3	-3	-3	-3	-3	-3	-3	-3	-3	-3	-3	-3	-3	-3	-3	-3	-3	-3	-3	-3	-3	-3	-3	-3
2020-03-03	924981079745	1	0	-3	-3	-3	-3	-3	-3	-3	-3	-3	-3	-3	-3	-3	-3	-3	-3	-3	-3	-3	-3	-3	-3	-3	-3	-3	-3	-3	-3	-3	-3	-3	-3	-3	-3	-3	-3	-3	-3	-3	-3	-3	-3	-3	-3	-3	-3
2020-03-03	673779004318	2	0	-3	-3	-3	-3	-3	-3	-3	-3	-3	-3	-3	-3	-3	-3	-3	-3	-3	-3	-3	-3	-3	-3	-3	-3	-3	-3	-3	-3	-3	-3	-3	-3	-3	-3	-3	-3	-3	-3	-3	-3	-3	-3	-3	-3	-3	-3
2020-03-03	801114377320	5	4	0	0	0	0	0	1	1	1	1	1	1	1	1	1	1	1	1	1	1	1	1	1	1	1	1	-3	-3	-3	-3	-3	-3	-3	-3	-3	-3	0	0	0	0	0	0	0	0	0	0	0
2020-03-03	518104163406	2	2	0	0	-3	-3	-3	0	0	-3	-3	-3	0	0	-3	-3	-3	1	1	-3	-3	-3	1	1	-3	-3	-3	-3	-3	-3	-3	-3	-3	-3	-3	-3	-3	0	0	0	0	1	0	0	0	0	0	0
2020-03-03	287183806132	2	1	0	-3	-3	-3	-3	0	-3	-3	-3	-3	0	-3	-3	-3	-3	1	-3	-3	-3	-3	1	-3	-3	-3	-3	0	-3	-3	-3	-3	0	-3	-3	-3	-3	0	0	0	0	0	0	0	0	0	0	0
2020-03-03	800378951173	2	0	-3	-3	-3	-3	-3	-3	-3	-3	-3	-3	-3	-3	-3	-3	-3	-3	-3	-3	-3	-3	-3	-3	-3	-3	-3	-3	-3	-3	-3	-3	-3	-3	-3	-3	-3	-3	-3	-3	-3	-3	-3	-3	-3	-3	-3	-3
2020-03-03	630369287673	5	0	-3	-3	-3	-3	-3	-3	-3	-3	-3	-3	-3	-3	-3	-3	-3	-3	-3	-3	-3	-3	-3	-3	-3	-3	-3	-3	-3	-3	-3	-3	-3	-3	-3	-3	-3	-3	-3	-3	-3	-3	-3	-3	-3	-3	-3	-3
2020-03-03	594358768279	5	0	-3	-3	-3	-3	-3	-3	-3	-3	-3	-3	-3	-3	-3	-3	-3	-3	-3	-3	-3	-3	-3	-3	-3	-3	-3	-3	-3	-3	-3	-3	-3	-3	-3	-3	-3	-3	-3	-3	-3	-3	-3	-3	-3	-3	-3	-3
2020-03-03	574892936124	1	0	-3	-3	-3	-3	-3	-3	-3	-3	-3	-3	-3	-3	-3	-3	-3	-3	-3	-3	-3	-3	-3	-3	-3	-3	-3	-3	-3	-3	-3	-3	-3	-3	-3	-3	-3	-3	-3	-3	-3	-3	-3	-3	-3	-3	-3	-3
2020-03-03	091485943194	1	0	-3	-3	-3	-3	-3	-3	-3	-3	-3	-3	-3	-3	-3	-3	-3	-3	-3	-3	-3	-3	-3	-3	-3	-3	-3	-3	-3	-3	-3	-3	-3	-3	-3	-3	-3	-3	-3	-3	-3	-3	-3	-3	-3	-3	-3	-3
2020-03-03	727911986169	5	4	0	0	0	0	-3	2	2	2	2	-3	1	1	1	1	-3	1	1	1	1	-3	1	1	1	1	-3	0	0	0	0	-3	0	0	0	0	-3	0	0	0	0	0	0	0	0	0	0	0
2020-03-03	104475057552	2	0	-3	-3	-3	-3	-3	-3	-3	-3	-3	-3	-3	-3	-3	-3	-3	-3	-3	-3	-3	-3	-3	-3	-3	-3	-3	-3	-3	-3	-3	-3	-3	-3	-3	-3	-3	-3	-3	-3	-3	-3	-3	-3	-3	-3	-3	-3
2020-03-04	003002210815	1	0	-3	-3	-3	-3	-3	-3	-3	-3	-3	-3	-3	-3	-3	-3	-3	-3	-3	-3	-3	-3	-3	-3	-3	-3	-3	-3	-3	-3	-3	-3	-3	-3	-3	-3	-3	-3	-3	-3	-3	-3	-3	-3	-3	-3	-3	-3
2020-03-05	237765593197	3	1	0	-3	-3	-3	-3	2	-3	-3	-3	-3	1	-3	-3	-3	-3	1	-3	-3	-3	-3	1	-3	-3	-3	-3	-3	-3	-3	-3	-3	-3	-3	-3	-3	-3	0	0	0	0	0	1	0	0	0	0	0
2020-03-06	536582738193	5	1	0	-3	-3	-3	-3	0	-3	-3	-3	-3	0	-3	-3	-3	-3	1	-3	-3	-3	-3	1	-3	-3	-3	-3	0	-3	-3	-3	-3	1	-3	-3	-3	-3	0	0	0	0	0	0	0	0	0	0	0
2020-03-07	871580270503	1	0	-3	-3	-3	-3	-3	-3	-3	-3	-3	-3	-3	-3	-3	-3	-3	-3	-3	-3	-3	-3	-3	-3	-3	-3	-3	-3	-3	-3	-3	-3	-3	-3	-3	-3	-3	-3	-3	-3	-3	-3	-3	-3	-3	-3	-3	-3
2020-03-10	610421974692	5	4	0	0	0	0	-3	2	1	1	2	-3	0	0	0	1	-3	1	1	1	1	-3	1	0	0	1	-3	-3	1	0	-3	-3	-3	0	0	-3	-3	0	0	0	0	1	0	0	0	0	0	0
2020-03-10	224789045462	3	3	1	0	-3	-3	-3	3	2	-3	-3	-3	0	1	-3	-3	-3	1	1	-3	-3	-3	1	1	-3	-3	-3	-3	-3	-3	-3	-3	-3	-3	-3	-3	-3	0	0	0	0	0	0	0	0	1	0	0
2020-03-13	216236966500	1	0	-3	-3	-3	-3	-3	-3	-3	-3	-3	-3	-3	-3	-3	-3	-3	-3	-3	-3	-3	-3	-3	-3	-3	-3	-3	-3	-3	-3	-3	-3	-3	-3	-3	-3	-3	-3	-3	-3	-3	-3	-3	-3	-3	-3	-3	-3
2020-03-13	986034341087	1	0	-3	-3	-3	-3	-3	-3	-3	-3	-3	-3	-3	-3	-3	-3	-3	-3	-3	-3	-3	-3	-3	-3	-3	-3	-3	-3	-3	-3	-3	-3	-3	-3	-3	-3	-3	-3	-3	-3	-3	-3	-3	-3	-3	-3	-3	-3
2020-04-01	485825461541	2	1	0	-3	-3	-3	-3	2	-3	-3	-3	-3	1	-3	-3	-3	-3	1	-3	-3	-3	-3	1	-3	-3	-3	-3	-3	-3	-3	-3	-3	-3	-3	-3	-3	-3	1	1	0	0	0	1	0	0	0	0	0
2020-04-01	460051698440	2	1	0	-3	-3	-3	-3	1	-3	-3	-3	-3	0	-3	-3	-3	-3	1	-3	-3	-3	-3	0	-3	-3	-3	-3	1	-3	-3	-3	-3	1	-3	-3	-3	-3	0	0	0	0	0	0	1	1	1	0	0
2020-04-01	802176083244	5	3	0	0	0	-3	-3	1	1	0	-3	-3	0	1	1	-3	-3	1	1	1	-3	-3	0	0	1	-3	-3	1	1	0	-3	-3	0	0	1	-3	-3	0	0	0	0	1	0	0	0	0	0	0
2020-04-01	183766469827	2	1	0	-3	-3	-3	-3	0	-3	-3	-3	-3	0	-3	-3	-3	-3	1	-3	-3	-3	-3	0	-3	-3	-3	-3	1	-3	-3	-3	-3	0	-3	-3	-3	-3	1	1	1	1	0	0	0	0	0	0	0
2020-04-01	777885305631	2	1	0	-3	-3	-3	-3	0	-3	-3	-3	-3	0	-3	-3	-3	-3	1	-3	-3	-3	-3	0	-3	-3	-3	-3	0	-3	-3	-3	-3	0	-3	-3	-3	-3	0	0	0	0	1	0	0	0	0	0	0
2020-04-01	303659769666	1	0	-3	-3	-3	-3	-3	-3	-3	-3	-3	-3	-3	-3	-3	-3	-3	-3	-3	-3	-3	-3	-3	-3	-3	-3	-3	-3	-3	-3	-3	-3	-3	-3	-3	-3	-3	-3	-3	-3	-3	-3	-3	-3	-3	-3	-3	-3
2020-04-01	087956491573	1	0	-3	-3	-3	-3	-3	-3	-3	-3	-3	-3	-3	-3	-3	-3	-3	-3	-3	-3	-3	-3	-3	-3	-3	-3	-3	-3	-3	-3	-3	-3	-3	-3	-3	-3	-3	-3	-3	-3	-3	-3	-3	-3	-3	-3	-3	-3
2020-04-01	972672995734	5	1	0	-3	-3	-3	-3	0	-3	-3	-3	-3	0	-3	-3	-3	-3	1	-3	-3	-3	-3	0	-3	-3	-3	-3	0	-3	-3	-3	-3	0	-3	-3	-3	-3	1	1	0	0	1	0	0	0	0	0	0
2020-04-01	742899814700	1	0	-3	-3	-3	-3	-3	-3	-3	-3	-3	-3	-3	-3	-3	-3	-3	-3	-3	-3	-3	-3	-3	-3	-3	-3	-3	-3	-3	-3	-3	-3	-3	-3	-3	-3	-3	-3	-3	-3	-3	-3	-3	-3	-3	-3	-3	-3
2020-04-01	829757151160	2	1	0	-3	-3	-3	-3	0	-3	-3	-3	-3	0	-3	-3	-3	-3	1	-3	-3	-3	-3	0	-3	-3	-3	-3	1	-3	-3	-3	-3	0	-3	-3	-3	-3	0	0	0	0	0	0	0	0	0	0	0
2020-04-01	256205177977	1	0	-3	-3	-3	-3	-3	-3	-3	-3	-3	-3	-3	-3	-3	-3	-3	-3	-3	-3	-3	-3	-3	-3	-3	-3	-3	-3	-3	-3	-3	-3	-3	-3	-3	-3	-3	-3	-3	-3	-3	-3	-3	-3	-3	-3	-3	-3
2020-04-01	654263917964	5	3	0	0	0	-3	-3	1	1	2	-3	-3	0	0	0	-3	-3	1	1	1	-3	-3	0	0	0	-3	-3	0	0	0	-3	-3	0	0	0	-3	-3	0	1	0	0	0	1	0	0	0	0	0
2020-04-01	142129966918	1	0	-3	-3	-3	-3	-3	-3	-3	-3	-3	-3	-3	-3	-3	-3	-3	-3	-3	-3	-3	-3	-3	-3	-3	-3	-3	-3	-3	-3	-3	-3	-3	-3	-3	-3	-3	-3	-3	-3	-3	-3	-3	-3	-3	-3	-3	-3
2020-04-01	283588793168	3	0	-3	-3	-3	-3	-3	-3	-3	-3	-3	-3	-3	-3	-3	-3	-3	-3	-3	-3	-3	-3	-3	-3	-3	-3	-3	-3	-3	-3	-3	-3	-3	-3	-3	-3	-3	-3	-3	-3	-3	-3	-3	-3	-3	-3	-3	-3
2020-04-01	543893333135	2	1	0	-3	-3	-3	-3	2	-3	-3	-3	-3	0	-3	-3	-3	-3	1	-3	-3	-3	-3	1	-3	-3	-3	-3	-3	-3	-3	-3	-3	-3	-3	-3	-3	-3	0	0	0	0	1	0	0	0	0	0	0
2020-04-01	563543251133	5	1	0	-3	-3	-3	-3	2	-3	-3	-3	-3	0	-3	-3	-3	-3	1	-3	-3	-3	-3	0	-3	-3	-3	-3	0	-3	-3	-3	-3	-3	-3	-3	-3	-3	0	0	0	0	0	0	0	0	0	0	0
2020-04-01	277030546897	1	0	-3	-3	-3	-3	-3	-3	-3	-3	-3	-3	-3	-3	-3	-3	-3	-3	-3	-3	-3	-3	-3	-3	-3	-3	-3	-3	-3	-3	-3	-3	-3	-3	-3	-3	-3	-3	-3	-3	-3	-3	-3	-3	-3	-3	-3	-3
2020-04-02	659328793548	1	0	-3	-3	-3	-3	-3	-3	-3	-3	-3	-3	-3	-3	-3	-3	-3	-3	-3	-3	-3	-3	-3	-3	-3	-3	-3	-3	-3	-3	-3	-3	-3	-3	-3	-3	-3	-3	-3	-3	-3	-3	-3	-3	-3	-3	-3	-3
2020-04-02	959351028352	2	1	0	-3	-3	-3	-3	0	-3	-3	-3	-3	0	-3	-3	-3	-3	1	-3	-3	-3	-3	0	-3	-3	-3	-3	1	-3	-3	-3	-3	0	-3	-3	-3	-3	1	1	1	1	0	0	0	0	0	0	0
2020-04-02	794074976792	1	0	-3	-3	-3	-3	-3	-3	-3	-3	-3	-3	-3	-3	-3	-3	-3	-3	-3	-3	-3	-3	-3	-3	-3	-3	-3	-3	-3	-3	-3	-3	-3	-3	-3	-3	-3	-3	-3	-3	-3	-3	-3	-3	-3	-3	-3	-3
2020-04-29	264043507031	2	0	-3	-3	-3	-3	-3	-3	-3	-3	-3	-3	-3	-3	-3	-3	-3	-3	-3	-3	-3	-3	-3	-3	-3	-3	-3	-3	-3	-3	-3	-3	-3	-3	-3	-3	-3	-3	-3	-3	-3	-3	-3	-3	-3	-3	-3	-3
2020-04-29	212465657088	3	0	-3	-3	-3	-3	-3	-3	-3	-3	-3	-3	-3	-3	-3	-3	-3	-3	-3	-3	-3	-3	-3	-3	-3	-3	-3	-3	-3	-3	-3	-3	-3	-3	-3	-3	-3	-3	-3	-3	-3	-3	-3	-3	-3	-3	-3	-3
2020-04-29	382514498588	1	0	-3	-3	-3	-3	-3	-3	-3	-3	-3	-3	-3	-3	-3	-3	-3	-3	-3	-3	-3	-3	-3	-3	-3	-3	-3	-3	-3	-3	-3	-3	-3	-3	-3	-3	-3	-3	-3	-3	-3	-3	-3	-3	-3	-3	-3	-3
2020-04-29	246712492502	5	2	0	0	-3	-3	-3	1	0	-3	-3	-3	0	0	-3	-3	-3	1	1	-3	-3	-3	0	0	-3	-3	-3	0	0	-3	-3	-3	0	0	-3	-3	-3	0	0	0	0	1	0	0	0	0	0	0
2020-04-29	906370427013	1	0	-3	-3	-3	-3	-3	-3	-3	-3	-3	-3	-3	-3	-3	-3	-3	-3	-3	-3	-3	-3	-3	-3	-3	-3	-3	-3	-3	-3	-3	-3	-3	-3	-3	-3	-3	-3	-3	-3	-3	-3	-3	-3	-3	-3	-3	-3
2020-04-29	222555509674	2	0	-3	-3	-3	-3	-3	-3	-3	-3	-3	-3	-3	-3	-3	-3	-3	-3	-3	-3	-3	-3	-3	-3	-3	-3	-3	-3	-3	-3	-3	-3	-3	-3	-3	-3	-3	-3	-3	-3	-3	-3	-3	-3	-3	-3	-3	-3
2020-04-29	124894241426	4	1	0	-3	-3	-3	-3	0	0	-3	-3	-3	0	-3	-3	-3	-3	1	-3	-3	-3	-3	0	-3	-3	-3	-3	0	-3	-3	-3	-3	0	-3	-3	-3	-3	0	0	0	0	0	0	0	0	1	0	0
2020-04-29	115509237785	5	3	1	0	0	0	0	0	2	2	2	2	0	0	0	0	0	1	1	1	1	1	1	1	1	1	1	-3	-3	-3	-3	-3	-3	-3	-3	-3	-3	0	0	0	0	0	1	0	0	0	0	0
2020-04-29	795208446496	2	1	0	-3	-3	-3	-3	0	-3	-3	-3	-3	0	-3	-3	-3	-3	1	-3	-3	-3	-3	0	-3	-3	-3	-3	-3	-3	-3	-3	-3	-3	-3	-3	-3	-3	0	0	0	0	0	0	0	0	0	0	0
2020-04-29	463422147100	3	0	-3	-3	-3	-3	-3	-3	-3	-3	-3	-3	-3	-3	-3	-3	-3	-3	-3	-3	-3	-3	-3	-3	-3	-3	-3	-3	-3	-3	-3	-3	-3	-3	-3	-3	-3	-3	-3	-3	-3	-3	-3	-3	-3	-3	-3	-3
2020-04-29	448598867650	5	5	0	0	0	0	0	1	1	1	1	1	1	1	1	1	1	1	1	1	1	1	1	1	1	1	1	-3	-3	-3	-3	-3	-3	-3	-3	-3	-3	0	0	0	0	1	1	0	0	0	0	0
2020-04-29	753766968574	3	0	-3	-3	-3	-3	-3	-3	-3	-3	-3	-3	-3	-3	-3	-3	-3	-3	-3	-3	-3	-3	-3	-3	-3	-3	-3	-3	-3	-3	-3	-3	-3	-3	-3	-3	-3	-3	-3	-3	-3	-3	-3	-3	-3	-3	-3	-3
2020-04-29	514757204008	5	1	0	-3	-3	-3	-3	0	-3	-3	-3	-3	0	-3	-3	-3	-3	1	-3	-3	-3	-3	0	-3	-3	-3	-3	1	-3	-3	-3	-3	1	-3	-3	-3	-3	0	0	1	1	0	0	0	0	0	0	0
2020-04-29	048201871255	1	0	-3	-3	-3	-3	-3	-3	-3	-3	-3	-3	-3	-3	-3	-3	-3	-3	-3	-3	-3	-3	-3	-3	-3	-3	-3	-3	-3	-3	-3	-3	-3	-3	-3	-3	-3	-3	-3	-3	-3	-3	-3	-3	-3	-3	-3	-3
2020-04-29	628269571727	3	0	-3	-3	-3	-3	-3	-3	-3	-3	-3	-3	-3	-3	-3	-3	-3	-3	-3	-3	-3	-3	-3	-3	-3	-3	-3	-3	-3	-3	-3	-3	-3	-3	-3	-3	-3	-3	-3	-3	-3	-3	-3	-3	-3	-3	-3	-3
2020-04-29	266227847896	3	2	0	0	-3	-3	-3	2	2	-3	-3	-3	0	1	-3	-3	-3	1	1	-3	-3	-3	-3	-3	-3	-3	-3	-3	-3	-3	-3	-3	-3	-3	-3	-3	-3	1	1	0	0	1	0	0	0	0	0	0
2020-04-29	112144073672	2	1	0	-3	-3	-3	-3	0	-3	-3	-3	-3	0	-3	-3	-3	-3	1	-3	-3	-3	-3	1	-3	-3	-3	-3	0	-3	-3	-3	-3	0	-3	-3	-3	-3	0	0	0	0	0	0	0	0	0	0	0
2020-04-29	575958536928	2	1	0	-3	-3	-3	-3	0	-3	-3	-3	-3	0	-3	-3	-3	-3	1	-3	-3	-3	-3	1	-3	-3	-3	-3	0	-3	-3	-3	-3	0	-3	-3	-3	-3	0	0	0	0	1	0	0	0	0	0	0
2020-04-29	429367266230	5	0	-3	-3	-3	-3	-3	-3	-3	-3	-3	-3	-3	-3	-3	-3	-3	-3	-3	-3	-3	-3	-3	-3	-3	-3	-3	-3	-3	-3	-3	-3	-3	-3	-3	-3	-3	-3	-3	-3	-3	-3	-3	-3	-3	-3	-3	-3
2020-04-29	698819792479	2	0	-3	-3	-3	-3	-3	-3	-3	-3	-3	-3	-3	-3	-3	-3	-3	-3	-3	-3	-3	-3	-3	-3	-3	-3	-3	-3	-3	-3	-3	-3	-3	-3	-3	-3	-3	-3	-3	-3	-3	-3	-3	-3	-3	-3	-3	-3
2020-04-29	481896533192	1	0	-3	-3	-3	-3	-3	-3	-3	-3	-3	-3	-3	-3	-3	-3	-3	-3	-3	-3	-3	-3	-3	-3	-3	-3	-3	-3	-3	-3	-3	-3	-3	-3	-3	-3	-3	-3	-3	-3	-3	-3	-3	-3	-3	-3	-3	-3
2020-04-30	495658383656	3	1	0	-3	-3	-3	-3	1	-3	-3	-3	-3	0	-3	-3	-3	-3	1	-3	-3	-3	-3	1	-3	-3	-3	-3	0	-3	-3	-3	-3	0	-3	-3	-3	-3	0	0	0	0	0	1	0	0	0	0	0
2020-04-30	708759078599	5	3	0	0	0	-3	-3	0	1	0	-3	-3	1	1	1	-3	-3	1	1	1	-3	-3	0	0	0	-3	-3	1	1	1	-3	-3	1	1	1	-3	-3	0	0	0	0	1	0	0	0	0	0	0
2020-04-30	931853063693	2	2	0	-3	-3	-3	-3	0	0	-3	-3	-3	0	0	-3	-3	-3	1	1	-3	-3	-3	0	0	-3	-3	-3	1	1	-3	-3	-3	0	0	-3	-3	-3	0	0	0	0	1	0	0	0	0	0	0
2020-04-30	519689669581	5	4	0	0	0	0	-3	1	1	1	1	-3	1	1	1	1	-3	1	1	1	-3	-3	1	1	1	1	-3	-3	-3	-3	-3	-3	-3	-3	-3	-3	-3	0	0	0	0	1	1	0	0	0	0	0
2020-05-04	175539557504	4	4	0	0	0	0	-3	0	2	2	0	-3	0	0	0	0	-3	1	1	1	1	-3	0	0	0	0	-3	1	1	1	1	-3	0	0	0	0	-3	0	0	0	0	0	0	0	0	0	0	0
2020-05-26	236419477224	3	2	0	0	-3	-3	-3	1	1	-3	-3	-3	1	1	-3	-3	-3	1	1	-3	-3	-3	1	0	-3	-3	-3	-3	0	-3	-3	-3	-3	0	-3	-3	-3	0	0	0	0	0	0	0	0	0	0	0
2020-05-26	506371197362	3	2	0	0	-3	-3	-3	2	2	-3	-3	-3	0	0	-3	-3	-3	1	1	-3	-3	-3	1	1	-3	-3	-3	0	1	-3	-3	-3	0	0	-3	-3	-3	0	0	0	0	0	1	0	0	0	0	0
2020-05-26	730472219681	1	0	-3	-3	-3	-3	-3	-3	-3	-3	-3	-3	-3	-3	-3	-3	-3	-3	-3	-3	-3	-3	-3	-3	-3	-3	-3	-3	-3	-3	-3	-3	-3	-3	-3	-3	-3	-3	-3	-3	-3	-3	-3	-3	-3	-3	-3	-3
2020-05-26	749382795119	5	4	0	0	0	0	-3	1	1	1	1	-3	1	1	1	1	-3	1	1	1	1	-3	1	1	1	1	-3	-3	-3	-3	-3	-3	-3	-3	-3	-3	-3	0	0	0	0	1	0	0	0	0	0	0
2020-05-26	051650030554	5	0	-3	-3	-3	-3	-3	-3	-3	-3	-3	-3	-3	-3	-3	-3	-3	-3	-3	-3	-3	-3	-3	-3	-3	-3	-3	-3	-3	-3	-3	-3	-3	-3	-3	-3	-3	-3	-3	-3	-3	-3	-3	-3	-3	-3	-3	-3
2020-05-26	510463243958	2	0	-3	-3	-3	-3	-3	-3	-3	-3	-3	-3	-3	-3	-3	-3	-3	-3	-3	-3	-3	-3	-3	-3	-3	-3	-3	-3	-3	-3	-3	-3	-3	-3	-3	-3	-3	-3	-3	-3	-3	-3	-3	-3	-3	-3	-3	-3
2020-05-26	179945303399	3	2	0	0	-3	-3	-3	1	2	-3	-3	-3	0	1	-3	-3	-3	1	1	-3	-3	-3	1	1	-3	-3	-3	-3	-3	-3	-3	-3	-3	-3	-3	-3	-3	0	0	0	0	0	0	0	0	0	0	0
2020-05-26	116257565668	5	0	-3	-3	-3	-3	-3	-3	-3	-3	-3	-3	-3	-3	-3	-3	-3	-3	-3	-3	-3	-3	-3	-3	-3	-3	-3	-3	-3	-3	-3	-3	-3	-3	-3	-3	-3	-3	-3	-3	-3	-3	-3	-3	-3	-3	-3	-3
2020-05-26	672162173511	5	0	-3	-3	-3	-3	-3	-3	-3	-3	-3	-3	-3	-3	-3	-3	-3	-3	-3	-3	-3	-3	-3	-3	-3	-3	-3	-3	-3	-3	-3	-3	-3	-3	-3	-3	-3	-3	-3	-3	-3	-3	-3	-3	-3	-3	-3	-3
2020-05-26	833026931721	2	0	-3	-3	-3	-3	-3	-3	-3	-3	-3	-3	-3	-3	-3	-3	-3	-3	-3	-3	-3	-3	-3	-3	-3	-3	-3	-3	-3	-3	-3	-3	-3	-3	-3	-3	-3	-3	-3	-3	-3	-3	-3	-3	-3	-3	-3	-3
2020-05-26	717190143353	1	0	-3	-3	-3	-3	-3	-3	-3	-3	-3	-3	-3	-3	-3	-3	-3	-3	-3	-3	-3	-3	-3	-3	-3	-3	-3	-3	-3	-3	-3	-3	-3	-3	-3	-3	-3	-3	-3	-3	-3	-3	-3	-3	-3	-3	-3	-3
2020-05-26	833267638894	1	0	-3	-3	-3	-3	-3	-3	-3	-3	-3	-3	-3	-3	-3	-3	-3	-3	-3	-3	-3	-3	-3	-3	-3	-3	-3	-3	-3	-3	-3	-3	-3	-3	-3	-3	-3	-3	-3	-3	-3	-3	-3	-3	-3	-3	-3	-3
2020-05-26	012228927066	5	3	0	0	0	-3	-3	2	2	2	-3	-3	1	1	1	-3	-3	1	1	1	-3	-3	1	1	1	-3	-3	-3	-3	-3	-3	-3	-3	-3	-3	-3	-3	0	0	0	0	1	0	0	0	0	0	0
2020-05-26	833774790665	2	0	-3	-3	-3	-3	-3	-3	-3	-3	-3	-3	-3	-3	-3	-3	-3	-3	-3	-3	-3	-3	-3	-3	-3	-3	-3	-3	-3	-3	-3	-3	-3	-3	-3	-3	-3	-3	-3	-3	-3	-3	-3	-3	-3	-3	-3	-3
2020-05-27	663690066089	2	0	-3	-3	-3	-3	-3	-3	-3	-3	-3	-3	-3	-3	-3	-3	-3	-3	-3	-3	-3	-3	-3	-3	-3	-3	-3	-3	-3	-3	-3	-3	-3	-3	-3	-3	-3	-3	-3	-3	-3	-3	-3	-3	-3	-3	-3	-3
2020-05-27	572100742767	5	1	0	-3	-3	-3	-3	1	-3	-3	-3	-3	0	-3	-3	-3	-3	1	-3	-3	-3	-3	1	-3	-3	-3	-3	-3	-3	-3	-3	-3	-3	-3	-3	-3	-3	1	1	1	1	0	0	0	0	0	0	0
2020-06-02	378201552634	5	4	0	0	0	0	-3	2	2	2	-3	-3	1	1	1	1	-3	1	1	1	1	-3	1	1	1	1	-3	-3	-3	-3	-3	-3	-3	-3	-3	-3	-3	1	1	1	1	0	0	0	0	0	0	0
2020-06-04	419476701107	1	0	-3	-3	-3	-3	-3	-3	-3	-3	-3	-3	-3	-3	-3	-3	-3	-3	-3	-3	-3	-3	-3	-3	-3	-3	-3	-3	-3	-3	-3	-3	-3	-3	-3	-3	-3	-3	-3	-3	-3	-3	-3	-3	-3	-3	-3	-3
2020-06-12	263274789956	2	0	-3	-3	-3	-3	-3	-3	-3	-3	-3	-3	-3	-3	-3	-3	-3	-3	-3	-3	-3	-3	-3	-3	-3	-3	-3	-3	-3	-3	-3	-3	-3	-3	-3	-3	-3	-3	-3	-3	-3	-3	-3	-3	-3	-3	-3	-3
2020-06-16	214669315512	1	1	0	-3	-3	-3	-3	1	-3	-3	-3	-3	1	-3	-3	-3	-3	1	-3	-3	-3	-3	1	-3	-3	-3	-3	-3	-3	-3	-3	-3	-3	-3	-3	-3	-3	0	0	0	0	0	0	0	0	0	0	0
2020-06-16	410082668198	2	0	-3	-3	-3	-3	-3	-3	-3	-3	-3	-3	-3	-3	-3	-3	-3	-3	-3	-3	-3	-3	-3	-3	-3	-3	-3	-3	-3	-3	-3	-3	-3	-3	-3	-3	-3	-3	-3	-3	-3	-3	-3	-3	-3	-3	-3	-3
2020-06-16	203065667320	1	0	-3	-3	-3	-3	-3	-3	-3	-3	-3	-3	-3	-3	-3	-3	-3	-3	-3	-3	-3	-3	-3	-3	-3	-3	-3	-3	-3	-3	-3	-3	-3	-3	-3	-3	-3	-3	-3	-3	-3	-3	-3	-3	-3	-3	-3	-3
2020-06-16	069707745228	2	1	0	-3	-3	-3	-3	0	-3	-3	-3	-3	0	-3	-3	-3	-3	1	-3	-3	-3	-3	1	-3	-3	-3	-3	-3	-3	-3	-3	-3	-3	-3	-3	-3	-3	0	0	0	0	0	0	0	0	0	0	0
2020-06-16	763316675254	2	0	-3	-3	-3	-3	-3	-3	-3	-3	-3	-3	-3	-3	-3	-3	-3	-3	-3	-3	-3	-3	-3	-3	-3	-3	-3	-3	-3	-3	-3	-3	-3	-3	-3	-3	-3	-3	-3	-3	-3	-3	-3	-3	-3	-3	-3	-3
2020-06-16	822190003240	3	2	0	0	-3	-3	-3	0	1	-3	-3	-3	1	1	-3	-3	-3	1	1	-3	-3	-3	0	0	-3	-3	-3	1	1	-3	-3	-3	0	0	-3	-3	-3	0	0	0	0	1	0	0	0	0	0	0
2020-06-16	282090284194	4	1	0	-3	-3	-3	-3	0	-3	-3	-3	-3	0	-3	-3	-3	-3	1	1	-3	-3	-3	0	-3	-3	-3	-3	0	-3	-3	-3	-3	0	-3	-3	-3	-3	0	0	0	0	0	0	0	0	0	0	0
2020-06-16	596061435448	2	0	-3	-3	-3	-3	-3	-3	-3	-3	-3	-3	-3	-3	-3	-3	-3	-3	-3	-3	-3	-3	-3	-3	-3	-3	-3	-3	-3	-3	-3	-3	-3	-3	-3	-3	-3	-3	-3	-3	-3	-3	-3	-3	-3	-3	-3	-3
2020-06-16	656377138865	2	1	0	-3	-3	-3	-3	0	-3	-3	-3	-3	0	-3	-3	-3	-3	1	1	-3	-3	-3	0	-3	-3	-3	-3	1	-3	-3	-3	-3	0	-3	-3	-3	-3	0	0	0	0	0	0	0	0	0	0	0
2020-06-16	108021984858	1	0	-3	-3	-3	-3	-3	-3	-3	-3	-3	-3	-3	-3	-3	-3	-3	-3	-3	-3	-3	-3	-3	-3	-3	-3	-3	-3	-3	-3	-3	-3	-3	-3	-3	-3	-3	-3	-3	-3	-3	-3	-3	-3	-3	-3	-3	-3
2020-06-16	865737516958	3	0	-3	-3	-3	-3	-3	-3	-3	-3	-3	-3	-3	-3	-3	-3	-3	-3	-3	-3	-3	-3	-3	-3	-3	-3	-3	-3	-3	-3	-3	-3	-3	-3	-3	-3	-3	-3	-3	-3	-3	-3	-3	-3	-3	-3	-3	-3
2020-06-16	334062755117	2	0	-3	-3	-3	-3	-3	-3	-3	-3	-3	-3	-3	-3	-3	-3	-3	-3	-3	-3	-3	-3	-3	-3	-3	-3	-3	-3	-3	-3	-3	-3	-3	-3	-3	-3	-3	-3	-3	-3	-3	-3	-3	-3	-3	-3	-3	-3
2020-06-16	584905690461	4	0	-3	-3	-3	-3	-3	-3	-3	-3	-3	-3	-3	-3	-3	-3	-3	-3	-3	-3	-3	-3	-3	-3	-3	-3	-3	-3	-3	-3	-3	-3	-3	-3	-3	-3	-3	-3	-3	-3	-3	-3	-3	-3	-3	-3	-3	-3
2020-06-16	334001375296	1	0	-3	-3	-3	-3	-3	-3	-3	-3	-3	-3	-3	-3	-3	-3	-3	-3	-3	-3	-3	-3	-3	-3	-3	-3	-3	-3	-3	-3	-3	-3	-3	-3	-3	-3	-3	-3	-3	-3	-3	-3	-3	-3	-3	-3	-3	-3
2020-06-16	728455698283	2	1	0	-3	-3	-3	-3	0	-3	-3	-3	-3	0	-3	-3	-3	-3	1	-3	-3	-3	-3	0	-3	-3	-3	-3	0	-3	-3	-3	-3	0	-3	-3	-3	-3	1	1	0	0	0	0	0	0	0	0	0
2020-06-16	548423119964	1	0	-3	-3	-3	-3	-3	-3	-3	-3	-3	-3	-3	-3	-3	-3	-3	-3	-3	-3	-3	-3	-3	-3	-3	-3	-3	-3	-3	-3	-3	-3	-3	-3	-3	-3	-3	-3	-3	-3	-3	-3	-3	-3	-3	-3	-3	-3
2020-06-16	900499591814	5	0	-3	-3	-3	-3	-3	-3	-3	-3	-3	-3	-3	-3	-3	-3	-3	-3	-3	-3	-3	-3	-3	-3	-3	-3	-3	-3	-3	-3	-3	-3	-3	-3	-3	-3	-3	-3	-3	-3	-3	-3	-3	-3	-3	-3	-3	-3
2020-06-16	691091328792	1	0	-3	-3	-3	-3	-3	-3	-3	-3	-3	-3	-3	-3	-3	-3	-3	-3	-3	-3	-3	-3	-3	-3	-3	-3	-3	-3	-3	-3	-3	-3	-3	-3	-3	-3	-3	-3	-3	-3	-3	-3	-3	-3	-3	-3	-3	-3
2020-06-16	625974590909	3	2	0	1	-3	-3	-3	2	2	-3	-3	-3	0	0	-3	-3	-3	0	1	-3	-3	-3	1	1	-3	-3	-3	-3	-3	-3	-3	-3	-3	-3	-3	-3	-3	0	0	0	0	0	0	1	0	0	0	0
2020-06-17	081538361995	2	1	0	-3	-3	-3	-3	1	-3	-3	-3	-3	0	-3	-3	-3	-3	1	-3	-3	-3	-3	0	-3	-3	-3	-3	0	-3	-3	-3	-3	0	-3	-3	-3	-3	0	0	0	0	0	0	0	0	0	0	0
2020-06-17	994574629394	1	0	-3	-3	-3	-3	-3	-3	-3	-3	-3	-3	-3	-3	-3	-3	-3	-3	-3	-3	-3	-3	-3	-3	-3	-3	-3	-3	-3	-3	-3	-3	-3	-3	-3	-3	-3	-3	-3	-3	-3	-3	-3	-3	-3	-3	-3	-3
2020-06-17	419236159044	3	0	-3	-3	-3	-3	-3	-3	-3	-3	-3	-3	-3	-3	-3	-3	-3	-3	-3	-3	-3	-3	-3	-3	-3	-3	-3	-3	-3	-3	-3	-3	-3	-3	-3	-3	-3	-3	-3	-3	-3	-3	-3	-3	-3	-3	-3	-3
2020-06-17	368052340419	2	0	-3	-3	-3	-3	-3	-3	-3	-3	-3	-3	-3	-3	-3	-3	-3	-3	-3	-3	-3	-3	-3	-3	-3	-3	-3	-3	-3	-3	-3	-3	-3	-3	-3	-3	-3	-3	-3	-3	-3	-3	-3	-3	-3	-3	-3	-3
2020-06-17	752572721585	1	0	-3	-3	-3	-3	-3	-3	-3	-3	-3	-3	-3	-3	-3	-3	-3	-3	-3	-3	-3	-3	-3	-3	-3	-3	-3	-3	-3	-3	-3	-3	-3	-3	-3	-3	-3	-3	-3	-3	-3	-3	-3	-3	-3	-3	-3	-3
2020-06-18	332285938193	2	1	0	-3	-3	-3	-3	0	-3	-3	-3	-3	0	-3	-3	-3	-3	1	-3	-3	-3	-3	1	-3	-3	-3	-3	1	-3	-3	-3	-3	0	-3	-3	-3	-3	0	0	0	0	1	0	0	0	0	0	0
2020-06-22	370551899065	2	0	-3	-3	-3	-3	-3	-3	-3	-3	-3	-3	-3	-3	-3	-3	-3	-3	-3	-3	-3	-3	-3	-3	-3	-3	-3	-3	-3	-3	-3	-3	-3	-3	-3	-3	-3	-3	-3	-3	-3	-3	-3	-3	-3	-3	-3	-3
2020-06-25	827856461709	1	0	-3	-3	-3	-3	-3	-3	-3	-3	-3	-3	-3	-3	-3	-3	-3	-3	-3	-3	-3	-3	-3	-3	-3	-3	-3	-3	-3	-3	-3	-3	-3	-3	-3	-3	-3	-3	-3	-3	-3	-3	-3	-3	-3	-3	-3	-3
2020-07-06	242676905885	1	2	0	0	-3	-3	-3	0	1	-3	-3	-3	0	0	-3	-3	-3	1	1	-3	-3	-3	0	1	-3	-3	-3	0	0	-3	-3	-3	0	0	-3	-3	-3	0	0	0	0	0	0	0	0	0	0	0
2020-07-12	311942480781	2	0	-3	-3	-3	-3	-3	-3	-3	-3	-3	-3	-3	-3	-3	-3	-3	-3	-3	-3	-3	-3	-3	-3	-3	-3	-3	-3	-3	-3	-3	-3	-3	-3	-3	-3	-3	-3	-3	-3	-3	-3	-3	-3	-3	-3	-3	-3
2020-07-12	298447644759	5	4	0	0	0	0	-3	-3	-3	1	-3	-3	1	1	1	1	-3	1	1	1	1	-3	1	1	0	1	-3	-3	-3	1	-3	-3	-3	-3	0	-3	-3	0	0	0	0	1	0	0	0	0	0	0
2020-07-12	476103856550	5	2	0	0	-3	-3	-3	2	4	-3	-3	-3	0	1	-3	-3	-3	1	1	-3	-3	-3	1	1	-3	-3	-3	-3	-3	-3	-3	-3	-3	-3	-3	-3	-3	1	1	1	1	0	0	0	0	0	0	0
2020-07-12	904287234835	4	2	0	0	0	0	0	0	0	0	0	-3	0	0	0	0	-3	1	1	1	1	-3	0	0	-3	0	-3	0	0	0	0	-3	0	0	0	-3	0	0	0	0	0	0	0	0	0	0	0	0
2020-07-12	580051455630	3	2	0	0	-3	-3	-3	1	1	-3	-3	-3	0	0	-3	-3	-3	1	1	-3	-3	-3	0	1	-3	-3	-3	1	-3	-3	-3	-3	0	-3	-3	-3	-3	0	0	0	0	1	0	0	0	0	0	0
2020-07-12	314555335138	2	1	0	-3	-3	-3	-3	0	-3	-3	-3	-3	0	-3	-3	-3	-3	1	-3	-3	-3	-3	1	-3	-3	-3	-3	-3	-3	-3	-3	-3	-3	-3	-3	-3	-3	1	1	1	1	0	0	0	0	0	0	0
2020-07-12	735648236497	2	0	-3	-3	-3	-3	-3	-3	-3	-3	-3	-3	-3	-3	-3	-3	-3	-3	-3	-3	-3	-3	-3	-3	-3	-3	-3	-3	-3	-3	-3	-3	-3	-3	-3	-3	-3	-3	-3	-3	-3	-3	-3	-3	-3	-3	-3	-3
2020-07-12	987840719063	1	0	-3	-3	-3	-3	-3	-3	-3	-3	-3	-3	-3	-3	-3	-3	-3	-3	-3	-3	-3	-3	-3	-3	-3	-3	-3	-3	-3	-3	-3	-3	-3	-3	-3	-3	-3	-3	-3	-3	-3	-3	-3	-3	-3	-3	-3	-3
2020-07-12	871302729617	3	2	0	0	-3	-3	-3	2	2	-3	-3	-3	1	1	-3	-3	-3	1	1	-3	-3	-3	1	1	-3	-3	-3	-3	-3	-3	-3	-3	-3	-3	-3	-3	-3	0	0	0	0	1	0	0	0	0	0	0
2020-07-12	023573688300	2	2	0	-3	-3	-3	-3	2	-3	-3	-3	-3	0	-3	-3	-3	-3	1	-3	-3	-3	-3	1	-3	-3	-3	-3	-3	-3	-3	-3	-3	0	-3	-3	-3	-3	0	0	0	0	0	0	0	0	0	0	0
2020-07-12	533942224904	5	4	0	0	0	0	0	1	1	0	1	1	0	1	1	1	1	1	1	1	1	1	1	1	1	1	1	-3	-3	-3	-3	-3	-3	-3	-3	-3	-3	0	0	0	0	0	0	1	0	1	0	0
2020-07-12	527318412093	2	0	-3	-3	-3	-3	-3	-3	-3	-3	-3	-3	-3	-3	-3	-3	-3	-3	-3	-3	-3	-3	-3	-3	-3	-3	-3	-3	-3	-3	-3	-3	-3	-3	-3	-3	-3	-3	-3	-3	-3	-3	-3	-3	-3	-3	-3	-3
2020-07-12	585250631587	5	0	-3	-3	-3	-3	-3	-3	-3	-3	-3	-3	-3	-3	-3	-3	-3	-3	-3	-3	-3	-3	-3	-3	-3	-3	-3	-3	-3	-3	-3	-3	-3	-3	-3	-3	-3	-3	-3	-3	-3	-3	-3	-3	-3	-3	-3	-3
2020-07-12	058538241220	3	0	-3	-3	-3	-3	-3	-3	-3	-3	-3	-3	-3	-3	-3	-3	-3	-3	-3	-3	-3	-3	-3	-3	-3	-3	-3	-3	-3	-3	-3	-3	-3	-3	-3	-3	-3	-3	-3	-3	-3	-3	-3	-3	-3	-3	-3	-3
2020-07-12	098902603303	2	0	-3	-3	-3	-3	-3	-3	-3	-3	-3	-3	-3	-3	-3	-3	-3	-3	-3	-3	-3	-3	-3	-3	-3	-3	-3	-3	-3	-3	-3	-3	-3	-3	-3	-3	-3	-3	-3	-3	-3	-3	-3	-3	-3	-3	-3	-3
2020-07-12	125896494742	2	0	-3	-3	-3	-3	-3	-3	-3	-3	-3	-3	-3	-3	-3	-3	-3	-3	-3	-3	-3	-3	-3	-3	-3	-3	-3	-3	-3	-3	-3	-3	-3	-3	-3	-3	-3	-3	-3	-3	-3	-3	-3	-3	-3	-3	-3	-3
2020-07-12	863770157734	3	0	-3	-3	-3	-3	-3	-3	-3	-3	-3	-3	-3	-3	-3	-3	-3	-3	-3	-3	-3	-3	-3	-3	-3	-3	-3	-3	-3	-3	-3	-3	-3	-3	-3	-3	-3	-3	-3	-3	-3	-3	-3	-3	-3	-3	-3	-3
2020-07-12	603302279433	3	0	-3	-3	-3	-3	-3	-3	-3	-3	-3	-3	-3	-3	-3	-3	-3	-3	-3	-3	-3	-3	-3	-3	-3	-3	-3	-3	-3	-3	-3	-3	-3	-3	-3	-3	-3	-3	-3	-3	-3	-3	-3	-3	-3	-3	-3	-3
2020-07-12	696733607610	2	0	-3	-3	-3	-3	-3	-3	-3	-3	-3	-3	-3	-3	-3	-3	-3	-3	-3	-3	-3	-3	-3	-3	-3	-3	-3	-3	-3	-3	-3	-3	-3	-3	-3	-3	-3	-3	-3	-3	-3	-3	-3	-3	-3	-3	-3	-3
2020-07-12	833907075145	3	0	-3	-3	-3	-3	-3	-3	-3	-3	-3	-3	-3	-3	-3	-3	-3	-3	-3	-3	-3	-3	-3	-3	-3	-3	-3	-3	-3	-3	-3	-3	-3	-3	-3	-3	-3	-3	-3	-3	-3	-3	-3	-3	-3	-3	-3	-3
2020-07-12	305076995938	5	1	0	-3	-3	-3	-3	0	-3	-3	-3	-3	0	-3	-3	-3	-3	1	-3	-3	-3	-3	0	-3	-3	-3	-3	0	-3	-3	-3	-3	0	-3	-3	-3	-3	0	0	0	0	1	0	0	0	0	0	0
2020-07-12	414223952534	3	1	0	-3	-3	-3	-3	1	-3	-3	-3	-3	0	-3	-3	-3	-3	0	-3	-3	-3	-3	0	-3	-3	-3	-3	0	-3	-3	-3	-3	1	-3	-3	-3	-3	1	1	0	0	1	0	0	0	0	0	0
2020-07-12	406220304190	5	1	0	-3	-3	-3	-3	0	-3	-3	-3	-3	0	-3	-3	-3	-3	1	-3	-3	-3	-3	0	-3	-3	-3	-3	1	-3	-3	-3	-3	0	-3	-3	-3	-3	0	0	0	0	0	0	0	0	0	0	0
2020-07-12	019780204721	2	1	0	-3	-3	-3	-3	0	-3	-3	-3	-3	0	-3	-3	-3	-3	1	-3	-3	-3	-3	0	-3	-3	-3	-3	1	-3	-3	-3	-3	0	-3	-3	-3	-3	0	0	0	0	0	0	0	0	1	0	0
2020-07-13	366113999380	5	2	0	0	-3	-3	-3	1	1	-3	-3	-3	1	1	-3	-3	-3	1	1	-3	-3	-3	1	1	-3	-3	-3	0	0	-3	-3	-3	-3	-3	-3	-3	-3	0	0	0	0	0	0	0	0	0	0	0
2020-07-13	859631645563	5	2	0	-3	0	-3	-3	1	-3	1	-3	-3	-3	-3	-3	-3	-3	1	-3	1	-3	-3	0	-3	0	-3	-3	0	-3	0	-3	-3	0	-3	1	-3	-3	0	0	0	0	0	0	0	0	0	0	0
2020-07-13	600475002118	2	1	0	-3	-3	-3	-3	-3	-3	-3	-3	-3	0	-3	-3	-3	-3	1	-3	-3	-3	-3	1	-3	-3	-3	-3	-3	-3	-3	-3	-3	-3	-3	-3	-3	-3	0	0	0	0	0	0	0	0	0	0	0
2020-07-13	613289707976	5	2	0	0	-3	-3	-3	0	1	-3	-3	-3	0	0	-3	-3	-3	1	1	-3	-3	-3	0	1	-3	-3	-3	0	-3	-3	-3	-3	0	-3	-3	-3	-3	0	0	0	0	1	0	0	0	0	0	0
2020-07-13	869554526778	5	4	0	0	0	0	-3	-3	-3	-3	-3	-3	0	1	1	1	-3	1	1	1	1	-3	-3	-3	-3	-3	-3	-3	-3	-3	-3	-3	-3	-3	-3	-3	-3	0	0	0	0	0	0	0	0	0	0	0
2020-07-13	835354170655	2	1	0	-3	-3	-3	-3	0	-3	-3	-3	-3	0	-3	-3	-3	-3	1	-3	-3	-3	-3	0	-3	-3	-3	-3	0	-3	-3	-3	-3	-3	-3	-3	-3	-3	0	0	0	0	0	0	1	0	0	0	0
2020-07-13	209301781909	3	0	-3	-3	-3	-3	-3	-3	-3	-3	-3	-3	-3	-3	-3	-3	-3	-3	-3	-3	-3	-3	-3	-3	-3	-3	-3	-3	-3	-3	-3	-3	-3	-3	-3	-3	-3	-3	-3	-3	-3	-3	-3	-3	-3	-3	-3	-3
2020-07-19	753142325160	5	1	0	-3	-3	-3	-3	1	-3	-3	-3	-3	0	-3	-3	-3	-3	1	-3	-3	-3	-3	1	-3	-3	-3	-3	0	-3	-3	-3	-3	0	-3	-3	-3	-3	0	1	0	0	0	1	0	0	0	0	0
2020-08-11	369982797033	2	1	0	0	0	0	0	0	0	0	0	0	0	0	0	0	0	1	1	1	1	1	1	1	1	1	1	-3	-3	-3	-3	-3	-3	-3	-3	-3	-3	0	0	0	0	1	0	1	0	1	0	0
2020-08-19	927262230669	2	1	0	-3	-3	-3	-3	0	-3	-3	-3	-3	0	-3	-3	-3	-3	1	-3	-3	-3	-3	1	-3	-3	-3	-3	-3	-3	-3	-3	-3	-3	-3	-3	-3	-3	1	1	1	1	0	0	0	0	0	0	0
2020-08-19	766685810123	2	0	-3	-3	-3	-3	-3	-3	-3	-3	-3	-3	-3	-3	-3	-3	-3	-3	-3	-3	-3	-3	-3	-3	-3	-3	-3	-3	-3	-3	-3	-3	-3	-3	-3	-3	-3	-3	-3	-3	-3	-3	-3	-3	-3	-3	-3	-3
2020-08-19	755727339863	3	2	0	0	-3	-3	-3	2	2	-3	-3	-3	1	1	-3	-3	-3	1	1	-3	-3	-3	1	1	-3	-3	-3	-3	-3	-3	-3	-3	-3	-3	-3	-3	-3	0	0	0	0	1	0	0	0	0	0	0
2020-08-19	979177790790	5	4	0	0	0	0	-3	2	2	2	0	-3	0	1	1	1	-3	1	1	1	1	1	1	1	1	0	-3	-3	-3	-3	1	-3	-3	-3	-3	1	-3	0	0	0	0	0	0	0	0	0	0	0
2020-08-19	557051522742	5	4	0	0	0	0	-3	1	1	1	1	-3	0	1	1	1	-3	1	1	1	1	-3	0	0	0	0	-3	0	0	0	0	-3	0	0	0	0	-3	0	0	0	0	1	0	0	0	0	0	0
2020-08-19	155853907100	2	0	-3	-3	-3	-3	-3	-3	-3	-3	-3	-3	-3	-3	-3	-3	-3	-3	-3	-3	-3	-3	-3	-3	-3	-3	-3	-3	-3	-3	-3	-3	-3	-3	-3	-3	-3	-3	-3	-3	-3	-3	-3	-3	-3	-3	-3	-3
2020-08-19	481341046964	1	0	-3	-3	-3	-3	-3	-3	-3	-3	-3	-3	-3	-3	-3	-3	-3	-3	-3	-3	-3	-3	-3	-3	-3	-3	-3	-3	-3	-3	-3	-3	-3	-3	-3	-3	-3	-3	-3	-3	-3	-3	-3	-3	-3	-3	-3	-3
2020-08-19	082323724756	1	0	-3	-3	-3	-3	-3	-3	-3	-3	-3	-3	-3	-3	-3	-3	-3	-3	-3	-3	-3	-3	-3	-3	-3	-3	-3	-3	-3	-3	-3	-3	-3	-3	-3	-3	-3	-3	-3	-3	-3	-3	-3	-3	-3	-3	-3	-3
2020-08-19	889961730817	2	1	0	-3	-3	-3	-3	0	-3	-3	-3	-3	0	-3	-3	-3	-3	1	-3	-3	-3	-3	0	-3	-3	-3	-3	1	-3	-3	-3	-3	0	-3	-3	-3	-3	0	0	0	0	0	0	0	0	0	0	0
2020-08-19	637486338445	5	4	0	0	0	0	-3	0	4	1	4	-3	0	1	1	1	-3	1	1	1	1	-3	0	1	0	1	-3	0	-3	0	-3	-3	0	-3	1	-3	-3	1	0	0	0	1	0	0	0	0	0	0
2020-08-19	905361189361	3	3	0	0	1	-3	-3	4	4	4	-3	-3	1	1	1	-3	-3	2	2	2	-3	-3	1	1	1	-3	-3	-3	-3	-3	-3	-3	-3	-3	-3	-3	-3	0	0	0	1	1	1	0	0	0	0	0
2020-08-19	482215979852	1	0	-3	-3	-3	-3	-3	-3	-3	-3	-3	-3	-3	-3	-3	-3	-3	-3	-3	-3	-3	-3	-3	-3	-3	-3	-3	-3	-3	-3	-3	-3	-3	-3	-3	-3	-3	-3	-3	-3	-3	-3	-3	-3	-3	-3	-3	-3
2020-08-19	246799581334	5	4	0	0	0	0	-3	0	0	0	0	-3	0	-3	-3	-3	-3	1	1	1	1	-3	0	-3	-3	-3	-3	1	-3	-3	-3	-3	0	-3	-3	-3	-3	1	1	1	1	0	0	0	0	0	0	0
2020-08-19	289614957213	2	1	0	-3	-3	-3	-3	0	-3	-3	-3	-3	0	-3	-3	-3	-3	1	-3	-3	-3	-3	0	-3	-3	-3	-3	1	-3	-3	-3	-3	-3	-3	-3	-3	-3	0	0	0	0	0	0	1	0	0	0	0
2020-08-19	958459060329	1	0	-3	-3	-3	-3	-3	-3	-3	-3	-3	-3	-3	-3	-3	-3	-3	-3	-3	-3	-3	-3	-3	-3	-3	-3	-3	-3	-3	-3	-3	-3	-3	-3	-3	-3	-3	-3	-3	-3	-3	-3	-3	-3	-3	-3	-3	-3
2020-08-19	203867498244	1	0	-3	-3	-3	-3	-3	-3	-3	-3	-3	-3	-3	-3	-3	-3	-3	-3	-3	-3	-3	-3	-3	-3	-3	-3	-3	-3	-3	-3	-3	-3	-3	-3	-3	-3	-3	-3	-3	-3	-3	-3	-3	-3	-3	-3	-3	-3
2020-08-19	801137274360	2	1	0	-3	-3	-3	-3	0	-3	-3	-3	-3	0	-3	-3	-3	-3	1	-3	-3	-3	-3	1	-3	-3	-3	-3	-3	-3	-3	-3	-3	-3	-3	-3	-3	-3	1	1	1	1	0	0	0	0	0	0	0
2020-08-19	824614925791	1	1	0	-3	-3	-3	-3	1	-3	-3	-3	-3	1	-3	-3	-3	-3	1	-3	-3	-3	-3	1	-3	-3	-3	-3	0	-3	-3	-3	-3	0	-3	-3	-3	-3	0	0	0	0	1	0	0	0	0	0	0
2020-08-19	865645754827	2	0	-3	-3	-3	-3	-3	-3	-3	-3	-3	-3	-3	-3	-3	-3	-3	-3	-3	-3	-3	-3	-3	-3	-3	-3	-3	-3	-3	-3	-3	-3	-3	-3	-3	-3	-3	-3	-3	-3	-3	-3	-3	-3	-3	-3	-3	-3
2020-08-20	879824895647	3	1	0	-3	-3	-3	-3	0	-3	-3	-3	-3	0	-3	-3	-3	-3	1	-3	-3	-3	-3	0	-3	-3	-3	-3	0	-3	-3	-3	-3	0	-3	-3	-3	-3	0	0	0	0	0	0	0	0	0	0	0
2020-08-20	822337889157	3	0	-3	-3	-3	-3	-3	-3	-3	-3	-3	-3	-3	-3	-3	-3	-3	-3	-3	-3	-3	-3	-3	-3	-3	-3	-3	-3	-3	-3	-3	-3	-3	-3	-3	-3	-3	-3	-3	-3	-3	-3	-3	-3	-3	-3	-3	-3
2020-08-20	668385558022	3	2	0	0	-3	-3	-3	0	2	-3	-3	-3	0	1	-3	-3	-3	1	1	-3	-3	-3	0	1	-3	-3	-3	0	-3	-3	-3	-3	0	-3	-3	-3	-3	0	0	0	0	0	0	0	0	0	0	0
2020-08-20	070910059808	2	1	0	-3	-3	-3	-3	0	-3	-3	-3	-3	0	-3	-3	-3	-3	1	-3	-3	-3	-3	0	-3	-3	-3	-3	0	-3	-3	-3	-3	0	-3	-3	-3	-3	0	0	0	0	1	0	0	0	0	0	0
2020-08-20	989225976283	3	2	0	0	-3	-3	-3	2	2	-3	-3	-3	1	1	-3	-3	-3	1	1	-3	-3	-3	1	0	-3	-3	-3	-3	0	-3	-3	-3	-3	0	-3	-3	-3	1	1	0	0	0	0	0	0	0	0	0
2020-08-20	677880965019	1	0	-3	-3	-3	-3	-3	-3	-3	-3	-3	-3	-3	-3	-3	-3	-3	-3	-3	-3	-3	-3	-3	-3	-3	-3	-3	-3	-3	-3	-3	-3	-3	-3	-3	-3	-3	-3	-3	-3	-3	-3	-3	-3	-3	-3	-3	-3
2020-08-20	046559051953	1	0	-3	-3	-3	-3	-3	-3	-3	-3	-3	-3	-3	-3	-3	-3	-3	-3	-3	-3	-3	-3	-3	-3	-3	-3	-3	-3	-3	-3	-3	-3	-3	-3	-3	-3	-3	-3	-3	-3	-3	-3	-3	-3	-3	-3	-3	-3
2020-08-21	098695657397	3	0	-3	-3	-3	-3	-3	-3	-3	-3	-3	-3	-3	-3	-3	-3	-3	-3	-3	-3	-3	-3	-3	-3	-3	-3	-3	-3	-3	-3	-3	-3	-3	-3	-3	-3	-3	-3	-3	-3	-3	-3	-3	-3	-3	-3	-3	-3
2020-08-21	330607422085	3	2	0	0	-3	-3	-3	2	2	-3	-3	-3	0	0	-3	-3	-3	1	1	-3	-3	-3	0	0	-3	-3	-3	-3	-3	-3	-3	-3	-3	-3	-3	-3	-3	0	0	0	0	1	1	0	0	0	0	0
2020-08-21	516464253761	1	0	-3	-3	-3	-3	-3	-3	-3	-3	-3	-3	-3	-3	-3	-3	-3	-3	-3	-3	-3	-3	-3	-3	-3	-3	-3	-3	-3	-3	-3	-3	-3	-3	-3	-3	-3	-3	-3	-3	-3	-3	-3	-3	-3	-3	-3	-3
2020-08-21	050819256963	3	2	0	0	-3	-3	-3	2	2	-3	-3	-3	1	1	-3	-3	-3	1	1	-3	-3	-3	1	1	-3	-3	-3	-3	-3	-3	-3	-3	-3	-3	-3	-3	-3	1	1	1	1	0	0	0	0	0	0	0
2020-08-21	140629318886	5	2	0	0	-3	-3	-3	0	1	-3	-3	-3	0	1	-3	-3	-3	1	1	-3	-3	-3	0	1	-3	-3	-3	0	-3	-3	-3	-3	0	-3	-3	-3	-3	0	0	0	0	1	0	0	0	0	0	0
2020-08-22	740088201803	1	1	0	-3	-3	-3	-3	2	-3	-3	-3	-3	1	-3	-3	-3	-3	1	-3	-3	-3	-3	1	-3	-3	-3	-3	-3	-3	-3	-3	-3	-3	-3	-3	-3	-3	1	1	0	1	0	0	0	0	0	0	0
2020-08-27	888764097159	1	0	-3	-3	-3	-3	-3	-3	-3	-3	-3	-3	-3	-3	-3	-3	-3	-3	-3	-3	-3	-3	-3	-3	-3	-3	-3	-3	-3	-3	-3	-3	-3	-3	-3	-3	-3	-3	-3	-3	-3	-3	-3	-3	-3	-3	-3	-3
2020-08-29	200444362425	1	0	-3	-3	-3	-3	-3	-3	-3	-3	-3	-3	-3	-3	-3	-3	-3	-3	-3	-3	-3	-3	-3	-3	-3	-3	-3	-3	-3	-3	-3	-3	-3	-3	-3	-3	-3	-3	-3	-3	-3	-3	-3	-3	-3	-3	-3	-3
2020-09-02	388482606519	2	1	0	-3	-3	-3	-3	1	-3	-3	-3	-3	0	-3	-3	-3	-3	1	-3	-3	-3	-3	0	-3	-3	-3	-3	0	-3	-3	-3	-3	0	-3	-3	-3	-3	0	0	1	0	1	0	0	0	1	0	0
2020-09-02	159182320387	2	1	0	0	-3	-3	-3	0	0	-3	-3	-3	0	0	-3	-3	-3	0	1	-3	-3	-3	1	1	-3	-3	-3	-3	-3	-3	-3	-3	-3	-3	-3	-3	-3	1	1	0	0	0	0	0	0	0	0	0
2020-09-02	084154199452	4	3	0	0	0	-3	-3	0	1	1	-3	-3	0	0	0	-3	-3	1	1	1	1	-3	1	1	1	-3	-3	-3	-3	-3	-3	-3	-3	-3	-3	-3	-3	0	0	0	0	0	0	0	0	0	0	0
2020-09-02	062888704213	1	0	-3	-3	-3	-3	-3	-3	-3	-3	-3	-3	-3	-3	-3	-3	-3	-3	-3	-3	-3	-3	-3	-3	-3	-3	-3	-3	-3	-3	-3	-3	-3	-3	-3	-3	-3	-3	-3	-3	-3	-3	-3	-3	-3	-3	-3	-3
2020-09-02	810825368715	3	1	0	-3	-3	-3	-3	1	-3	-3	-3	-3	1	-3	-3	-3	-3	1	-3	-3	-3	-3	1	-3	-3	-3	-3	-3	-3	-3	-3	-3	-3	-3	-3	-3	-3	1	1	1	1	1	1	0	0	0	0	0
2020-09-02	254492396845	2	1	0	-3	-3	-3	-3	0	-3	-3	-3	-3	0	-3	-3	-3	-3	1	-3	-3	-3	-3	1	-3	-3	-3	-3	-3	-3	-3	-3	-3	-3	-3	-3	-3	-3	0	0	0	0	0	0	0	0	0	0	0
2020-09-02	605710672115	5	5	0	0	0	0	0	1	1	1	1	1	0	0	0	0	0	1	1	1	1	1	1	0	0	0	0	1	0	0	0	0	1	0	0	0	0	0	0	0	0	1	0	0	0	0	0	0
2020-09-02	415147594643	3	2	0	-3	-3	-3	-3	2	-3	-3	-3	-3	0	-3	-3	-3	-3	1	-3	-3	-3	-3	1	-3	-3	-3	-3	0	-3	-3	-3	-3	0	-3	-3	-3	-3	0	0	0	0	0	0	0	0	0	0	0
2020-09-02	254589576275	2	1	0	-3	-3	-3	-3	0	-3	-3	-3	-3	0	-3	-3	-3	-3	1	-3	-3	-3	-3	1	-3	-3	-3	-3	-3	-3	-3	-3	-3	-3	-3	-3	-3	-3	0	0	0	0	0	0	0	0	0	0	0
2020-09-02	230013315747	3	2	0	0	-3	-3	-3	2	2	-3	-3	-3	1	1	-3	-3	-3	1	1	-3	-3	-3	1	1	-3	-3	-3	-3	-3	-3	-3	-3	-3	-3	-3	-3	-3	0	0	0	0	0	0	0	0	0	0	0
2020-09-02	147615281770	2	0	-3	-3	-3	-3	-3	-3	-3	-3	-3	-3	-3	-3	-3	-3	-3	-3	-3	-3	-3	-3	-3	-3	-3	-3	-3	-3	-3	-3	-3	-3	-3	-3	-3	-3	-3	-3	-3	-3	-3	-3	-3	-3	-3	-3	-3	-3
2020-09-02	277642895153	1	0	-3	-3	-3	-3	-3	-3	-3	-3	-3	-3	-3	-3	-3	-3	-3	-3	-3	-3	-3	-3	-3	-3	-3	-3	-3	-3	-3	-3	-3	-3	-3	-3	-3	-3	-3	-3	-3	-3	-3	-3	-3	-3	-3	-3	-3	-3
2020-09-02	385909900993	1	0	-3	-3	-3	-3	-3	-3	-3	-3	-3	-3	-3	-3	-3	-3	-3	-3	-3	-3	-3	-3	-3	-3	-3	-3	-3	-3	-3	-3	-3	-3	-3	-3	-3	-3	-3	-3	-3	-3	-3	-3	-3	-3	-3	-3	-3	-3
2020-09-02	640537595302	2	0	-3	-3	-3	-3	-3	-3	-3	-3	-3	-3	-3	-3	-3	-3	-3	-3	-3	-3	-3	-3	-3	-3	-3	-3	-3	-3	-3	-3	-3	-3	-3	-3	-3	-3	-3	-3	-3	-3	-3	-3	-3	-3	-3	-3	-3	-3
2020-09-02	180869714909	2	2	0	0	-3	-3	-3	2	2	-3	-3	-3	0	0	-3	-3	-3	1	1	-3	-3	-3	1	1	-3	-3	-3	-3	-3	-3	-3	-3	-3	-3	-3	-3	-3	0	0	0	0	0	0	0	0	0	0	0
2020-09-02	938175056023	1	1	0	-3	-3	-3	-3	2	-3	-3	-3	-3	1	-3	-3	-3	-3	1	-3	-3	-3	-3	1	-3	-3	-3	-3	-3	-3	-3	-3	-3	-3	-3	-3	-3	-3	0	0	0	0	0	0	0	0	0	0	0
2020-09-02	266460653223	3	1	0	-3	-3	-3	-3	1	-3	-3	-3	-3	0	-3	-3	-3	-3	1	-3	-3	-3	-3	0	-3	-3	-3	-3	1	-3	-3	-3	-3	0	-3	-3	-3	-3	0	0	0	0	0	0	0	0	0	0	0
2020-09-02	137199862558	2	0	-3	-3	-3	-3	-3	-3	-3	-3	-3	-3	-3	-3	-3	-3	-3	-3	-3	-3	-3	-3	-3	-3	-3	-3	-3	-3	-3	-3	-3	-3	-3	-3	-3	-3	-3	-3	-3	-3	-3	-3	-3	-3	-3	-3	-3	-3
2020-09-02	328265158835	2	1	0	-3	-3	-3	-3	2	-3	-3	-3	-3	0	-3	-3	-3	-3	1	-3	-3	-3	-3	1	-3	-3	-3	-3	-3	-3	-3	-3	-3	-3	-3	-3	-3	-3	0	0	0	0	1	1	0	0	0	0	0
2020-09-02	494546809338	2	1	0	0	-3	-3	-3	2	-3	-3	-3	-3	0	-3	-3	-3	-3	1	-3	-3	-3	-3	1	-3	-3	-3	-3	-3	-3	-3	-3	-3	-3	-3	-3	-3	-3	1	1	1	1	0	0	0	0	0	0	0
2020-09-02	310267615876	2	0	-3	-3	-3	-3	-3	-3	-3	-3	-3	-3	-3	-3	-3	-3	-3	-3	-3	-3	-3	-3	-3	-3	-3	-3	-3	-3	-3	-3	-3	-3	-3	-3	-3	-3	-3	-3	-3	-3	-3	-3	-3	-3	-3	-3	-3	-3
2020-09-02	162169399649	2	1	0	-3	-3	-3	-3	0	-3	-3	-3	-3	0	-3	-3	-3	-3	1	-3	-3	-3	-3	0	-3	-3	-3	-3	1	-3	-3	-3	-3	0	-3	-3	-3	-3	0	0	0	0	0	0	0	0	0	0	0
2020-09-02	306831457633	2	1	0	-3	-3	-3	-3	0	-3	-3	-3	-3	0	-3	-3	-3	-3	1	-3	-3	-3	-3	1	-3	-3	-3	-3	-3	-3	-3	-3	-3	-3	-3	-3	-3	-3	0	0	0	0	1	0	0	0	0	0	0
2020-09-02	609818950886	2	1	0	-3	-3	-3	-3	0	-3	-3	-3	-3	0	-3	-3	-3	-3	1	-3	-3	-3	-3	0	-3	-3	-3	-3	1	-3	-3	-3	-3	0	-3	-3	-3	-3	0	0	0	0	0	0	0	0	0	0	0
2020-09-02	821657455097	2	0	-3	-3	-3	-3	-3	-3	-3	-3	-3	-3	-3	-3	-3	-3	-3	-3	-3	-3	-3	-3	-3	-3	-3	-3	-3	-3	-3	-3	-3	-3	-3	-3	-3	-3	-3	-3	-3	-3	-3	-3	-3	-3	-3	-3	-3	-3
2020-09-02	938974008495	1	0	-3	-3	-3	-3	-3	-3	-3	-3	-3	-3	-3	-3	-3	-3	-3	-3	-3	-3	-3	-3	-3	-3	-3	-3	-3	-3	-3	-3	-3	-3	-3	-3	-3	-3	-3	-3	-3	-3	-3	-3	-3	-3	-3	-3	-3	-3
2020-09-02	838087449583	1	0	-3	-3	-3	-3	-3	-3	-3	-3	-3	-3	-3	-3	-3	-3	-3	-3	-3	-3	-3	-3	-3	-3	-3	-3	-3	-3	-3	-3	-3	-3	-3	-3	-3	-3	-3	-3	-3	-3	-3	-3	-3	-3	-3	-3	-3	-3
2020-09-02	872469216013	1	0	-3	-3	-3	-3	-3	-3	-3	-3	-3	-3	-3	-3	-3	-3	-3	-3	-3	-3	-3	-3	-3	-3	-3	-3	-3	-3	-3	-3	-3	-3	-3	-3	-3	-3	-3	-3	-3	-3	-3	-3	-3	-3	-3	-3	-3	-3
2020-09-02	434860137668	3	2	0	0	-3	-3	-3	1	1	-3	-3	-3	0	0	-3	-3	-3	1	1	-3	-3	-3	1	1	-3	-3	-3	-3	-3	-3	-3	-3	-3	-3	-3	-3	-3	0	0	0	0	0	0	0	0	0	0	0
2020-09-02	468503833070	3	1	0	-3	-3	-3	-3	2	-3	-3	-3	-3	0	-3	-3	-3	-3	1	-3	-3	-3	-3	0	-3	-3	-3	-3	0	-3	-3	-3	-3	0	-3	-3	-3	-3	0	0	0	0	0	0	0	0	0	0	0
2020-09-02	222535172904	2	1	0	-3	-3	-3	-3	2	-3	-3	-3	-3	0	-3	-3	-3	-3	1	-3	-3	-3	-3	1	-3	-3	-3	-3	-3	-3	-3	-3	-3	-3	-3	-3	-3	-3	0	0	0	0	1	0	0	0	0	0	0
2020-09-02	634464786131	1	0	-3	-3	-3	-3	-3	-3	-3	-3	-3	-3	-3	-3	-3	-3	-3	-3	-3	-3	-3	-3	-3	-3	-3	-3	-3	-3	-3	-3	-3	-3	-3	-3	-3	-3	-3	-3	-3	-3	-3	-3	-3	-3	-3	-3	-3	-3
2020-09-03	122134506223	4	0	-3	-3	-3	-3	-3	-3	-3	-3	-3	-3	-3	-3	-3	-3	-3	-3	-3	-3	-3	-3	-3	-3	-3	-3	-3	-3	-3	-3	-3	-3	-3	-3	-3	-3	-3	-3	-3	-3	-3	-3	-3	-3	-3	-3	-3	-3
2020-09-03	899610568535	3	0	-3	-3	-3	-3	-3	-3	-3	-3	-3	-3	-3	-3	-3	-3	-3	-3	-3	-3	-3	-3	-3	-3	-3	-3	-3	-3	-3	-3	-3	-3	-3	-3	-3	-3	-3	-3	-3	-3	-3	-3	-3	-3	-3	-3	-3	-3
2020-09-03	137089933710	1	0	-3	-3	-3	-3	-3	-3	-3	-3	-3	-3	-3	-3	-3	-3	-3	-3	-3	-3	-3	-3	-3	-3	-3	-3	-3	-3	-3	-3	-3	-3	-3	-3	-3	-3	-3	-3	-3	-3	-3	-3	-3	-3	-3	-3	-3	-3
2020-09-04	946743334171	2	1	0	-3	-3	-3	-3	0	-3	-3	-3	-3	0	-3	-3	-3	-3	1	-3	-3	-3	-3	0	-3	-3	-3	-3	1	-3	-3	-3	-3	1	-3	-3	-3	-3	0	0	0	0	0	0	0	0	0	0	0
2020-09-04	995552564419	5	3	0	0	0	-3	-3	1	1	1	-3	-3	1	1	1	-3	-3	1	2	1	-3	-3	0	1	0	-3	-3	0	1	1	-3	-3	0	0	0	-3	-3	0	0	0	0	0	0	0	0	0	0	0
2020-09-04	751335502686	2	0	-3	-3	-3	-3	-3	-3	-3	-3	-3	-3	-3	-3	-3	-3	-3	-3	-3	-3	-3	-3	-3	-3	-3	-3	-3	-3	-3	-3	-3	-3	-3	-3	-3	-3	-3	-3	-3	-3	-3	-3	-3	-3	-3	-3	-3	-3
2020-09-04	214768563011	4	2	0	0	-3	-3	-3	0	1	-3	-3	-3	0	0	-3	-3	-3	1	1	-3	-3	-3	0	0	-3	-3	-3	0	0	-3	-3	-3	0	0	-3	-3	-3	0	0	0	0	0	0	0	0	0	0	0
2020-09-04	689034739103	3	0	-3	-3	-3	-3	-3	-3	-3	-3	-3	-3	-3	-3	-3	-3	-3	-3	-3	-3	-3	-3	-3	-3	-3	-3	-3	-3	-3	-3	-3	-3	-3	-3	-3	-3	-3	-3	-3	-3	-3	-3	-3	-3	-3	-3	-3	-3
2020-09-05	187857850651	2	0	-3	-3	-3	-3	-3	-3	-3	-3	-3	-3	-3	-3	-3	-3	-3	-3	-3	-3	-3	-3	-3	-3	-3	-3	-3	-3	-3	-3	-3	-3	-3	-3	-3	-3	-3	-3	-3	-3	-3	-3	-3	-3	-3	-3	-3	-3
2020-09-05	042328927214	2	0	-3	-3	-3	-3	-3	-3	-3	-3	-3	-3	-3	-3	-3	-3	-3	-3	-3	-3	-3	-3	-3	-3	-3	-3	-3	-3	-3	-3	-3	-3	-3	-3	-3	-3	-3	-3	-3	-3	-3	-3	-3	-3	-3	-3	-3	-3
2020-09-05	447560988161	1	2	0	0	-3	-3	-3	1	2	-3	-3	-3	1	1	-3	-3	-3	1	0	-3	-3	-3	1	1	-3	-3	-3	-3	-3	-3	-3	-3	-3	0	-3	-3	-3	0	0	0	0	1	0	0	0	0	0	0
2020-09-05	948417894138	3	0	-3	-3	-3	-3	-3	-3	-3	-3	-3	-3	-3	-3	-3	-3	-3	-3	-3	-3	-3	-3	-3	-3	-3	-3	-3	-3	-3	-3	-3	-3	-3	-3	-3	-3	-3	-3	-3	-3	-3	-3	-3	-3	-3	-3	-3	-3
2020-09-06	563854445244	1	0	-3	-3	-3	-3	-3	-3	-3	-3	-3	-3	-3	-3	-3	-3	-3	-3	-3	-3	-3	-3	-3	-3	-3	-3	-3	-3	-3	-3	-3	-3	-3	-3	-3	-3	-3	-3	-3	-3	-3	-3	-3	-3	-3	-3	-3	-3
2020-09-07	040205776179	2	0	-3	-3	-3	-3	-3	-3	-3	-3	-3	-3	-3	-3	-3	-3	-3	-3	-3	-3	-3	-3	-3	-3	-3	-3	-3	-3	-3	-3	-3	-3	-3	-3	-3	-3	-3	-3	-3	-3	-3	-3	-3	-3	-3	-3	-3	-3
2020-09-07	207567681117	1	0	-3	-3	-3	-3	-3	-3	-3	-3	-3	-3	-3	-3	-3	-3	-3	-3	-3	-3	-3	-3	-3	-3	-3	-3	-3	-3	-3	-3	-3	-3	-3	-3	-3	-3	-3	-3	-3	-3	-3	-3	-3	-3	-3	-3	-3	-3
2020-09-07	632443162494	2	1	0	-3	-3	-3	-3	0	-3	-3	-3	-3	0	-3	-3	-3	-3	1	-3	-3	-3	-3	0	-3	-3	-3	-3	-3	-3	-3	-3	-3	-3	-3	-3	-3	-3	0	0	0	0	0	0	0	0	1	0	0
2020-09-08	947669344887	2	1	0	0	-3	-3	-3	0	-3	-3	-3	-3	0	0	-3	-3	-3	1	1	-3	-3	-3	0	0	-3	-3	-3	0	0	-3	-3	-3	1	1	-3	-3	-3	1	1	0	0	1	0	0	0	0	0	0
2020-09-14	821881614970	4	1	0	-3	-3	-3	-3	0	-3	-3	-3	-3	0	-3	-3	-3	-3	1	-3	-3	-3	-3	0	-3	-3	-3	-3	1	-3	-3	-3	-3	0	-3	-3	-3	-3	0	0	0	0	0	0	0	0	0	0	0
2020-04-20	356142400842	5	4	0	0	0	0	-3	1	1	2	1	-3	0	1	1	1	-3	1	1	1	1	-3	0	0	1	0	-3	0	1	-3	1	-3	0	0	-3	0	-3	0	0	0	0	1	1	0	0	0	1	0
2020-02-24	951672595331	2	1	0	0	0	0	0	0	0	2	1	3	0	0	0	1	1	1	1	2	0	2	-3	-3	-3	0	-3	0	1	1	1	-3	0	1	0	1	-3	1	1	0	0	1	0	1	0	1	1	1
[truncated: 23 more columns]
