# Supplementary material for: Monetary incentives and peer referral in promoting secondary distribution of HIV self-testing among men who have sex with men in China: A randomized controlled trial
Source: PLoS Med. 2022 Feb 14;19(2):e1003928. doi: 10.1371/journal.pmed.1003928 (PMC8887971; doi:10.1371/journal.pmed.1003928)
Supplement: S1 Data — (ZIP) [file pmed.1003928.s011.zip › 309index_De-identified_ENG_wdistribution.xlsx]

## Sheet: Sheet1
DC	A	B	C	D	E	F	G	H	I	J	K	L	M.A	M.B	M.C	M.D	M.E	M.F	N	O	P	Q	R	S	T	U	V	W	X	Y	Z	AA	AB	AC	AD	AE.A	AE.B	AE.C	AE.D	AE.E	AE.F	AE.G	AF	AG	AH	AI	AJ.A	AJ.B	AJ.C
3002210815	100	2019-10-29	1991	0	0	1		0	1	3	0	0	1	1	0	1	1	1	0	2	0	3	0	0		2	3	0	1	0	1				0												1	1	1
12159410378	100	2019-10-23	1996	0	0	2	0	0	0	2	0	0	1	1	0	1	1	1	0	1	1	3	0	0		0		1			1				0												1	1	0
12228927066	500	2020-02-24	1973	0	0	2	0	0	1	2	0	0	0	0	1	1	1	1	1												1				2	0	0	0	0	1	1	1	1	1	2	1	1	0	1
12570571837	100	2019-11-22	1991	0	0	2		0	2	3	0	0	0	1	0	1	1	1	0	2	0	3	0	0		2	3	0	1	0	1				0												1	1	1
15216030056	200	2019-10-30	1994	0	0	2	0	0	1	3	0	0	0	1	0	1	1	1	1												1				0												1	0	1
19780204721	100	2020-04-13	1992	0	0	2	0	0	1	2	0	1							0	2	0	3	0	1	2	0		0	3	1	1				1	0	1	0	1	1	1	1	1	1	1	1	1	1	1
21274531856	500	2019-11-11	1993	0	0	2	0	0	0	2	2	1							0	1	1	3	0	1	3	0		1			1				0												1	1	1
23573688300	200	2020-03-24	1996	0	0	1		0	1	4	3	1							0	1	2	3	0	1	3	1	3	1			1				0												1	1	1
37944157351	100	2019-11-11	1994	0	0	0		0	0	3	0	0	0	1	0	0	1	1	0	5	0	3	0	2	3	5	3	1			1				0												0	1	1
40205776179	100	2020-05-30	1998	0	0	2	1	0	1	4	0	0	1	1	1	1	1	0	1												1				2	1	1	0	1	1	1	1	1	1	0	2	0	0	1
42328927214	200	2020-02-29	1992	0	0	0		0	0	0	0	0	0	1	0	1	1	1	0	5	0	3	0	0		2	3	0	1	3	1				0												1	1	1
44669151319	500	2019-10-29	1987	0	0	1		0	1	4	2	0	1	1	1	0	1	1	0	2	1	3	0	1	3	1	3	1			1				2	0	1	1	0	0	1	1	1	2	3	1	0	1	0
46559051953	100	2020-05-18	1985	0	0	2	1	1	2	4	0	1							0	1	0	3	0	1	3	0		1			1				0												1	1	1
48201871255	100	2020-02-02	1989	0	0	2	0	0	1	3	0	0	0	1	1	1	1	1	0	1	1	2	0	1	2	2	2	1			1				2	0	0	0	0	1	0	1	1	2	2	1	1	0	1
50127689441	200	2019-10-31	1980	0	0	0		2	1	4	0	0	0	1	1	1	1	1	0	3	2	3	0	1	3	0		1			1				2	1	0	0	0	1	0	1	2	0	2	1	1	0	0
50819256963	200	2020-04-27	1988	0	0	0		0	1	4	0	0	1	1	1	0	1	1	0	3	1	3	0	0		0		1			0	3	3	1	0												1	0	1
51650030554	500	2020-02-16	1993	0	0	1		0	1	3	3	1							0	3	2	3	0	0		0		0	1	0	1				1	1	0	1	1	1	1	1	1	2	2	1	1	0	1
58538241220	300	2020-03-24	1988	0	0	0		1	1	3	0	1							1												1				1	1	0	0	1	1	0	1	0	1	2	1	1	0	1
60289105545	500	2019-12-25	1987	0	0	0		0	1	3	0	1							0	3	0	1	1	0		0		0	3	4	1				2	1	0	0	0	1	0	1	1	0	2	1	1	0	1
62888704213	100	2020-05-31	1993	0	0	2	1	0	1	3	0	1							0	1	0	3	0	1	3	0		1			1				1	1	1	1	1	1	0	1	1	2	2	1	1	1	1
69707745228	200	2020-03-13	2000	0	0	1		0	0	2	2	1							0	1	1	0	1	0		0		1			1				1	1	1	1	1	1	1	0	1	1	1	0	1	1	1
70910059808	200	2020-04-25	1997	0	0	0		0	1	2	0	1							0	1	1	3	0	0		1	3	1			1				2	0	0	0	0	0	0	1	2	2	2	1	0	0	0
81380711649	400	2019-12-01	1997	0	0	1		0	1	3	0	0	0	1	0	1	1	1	0	2	2	2	0	1	1	0		1			1				2	0	0	0	0	0	0	1	1	2	2	1	1	0	1
81538361995	200	2020-02-17	1988	0	0	0		1	0	3	0	1							0	3	2	1	1	3	1	3	1	0	3	2	0	1	3	0	2	1	1	1	1	1	0	1	1	3	1	2	1	1	1
82323724756	100	2020-05-19	1982	0	0	2	1	0	1	3	0	0	1	1	0	1	1	1	0	1	1	2	1	1	2	1	2	1			1				1	1	0	0	1	1	0	1	0	1	2	1	1	1	1
84154199452	400	2020-05-26	1991	0	0	1		0	1	2	0	0	1	0	0	1	1	1	1												1				1	0	0	0	0	0	0	1	4	2	2	3	1	0	1
87418933194	200	2019-11-12	1998	0	0	2	0	0	1	0	0	0	0	1	0	1	1	1	1												1				2	0	0	0	0	0	0	1	1	2	2	1	1	0	1
87956491573	100	2019-12-16	1996	0	0	1		0	1	3	0	0	0	1	0	1	1	1	1												1				0												1	1	1
91485943194	100	2019-11-23	1978	0	0	1		2	1	4	0	0	1	1	0	1	1	1	0	2	1	3	0	2	3	0		1			1				1	1	1	1	1	1	1	0	1	0	0	0	1	0	1
94878592215	200	2020-04-25	1993	0	0	1		0	1	1	3	1							0	2	1	2	1	1	2	1	2	0	1	2	1				0												1	0	1
95556068470	200	2019-10-24	1986	0	0	1		0	1	4	0	0	1	1	0	1	1	1	0	1	0	2	0	2	2	2	3	0	3	2	1				2	0	1	1	1	1	1	1	1	2	1	2	1	0	1
98695657397	300	2020-05-18	1994	0	0	0		0	1	3	0	0	0	1	0	0	1	1	0	3	2	3	0	1	3	2	3	1			1				1	0	0	0	1	1	0	1	1	1	2	0	1	1	1
98902603303	200	2020-03-07	1994	0	0	1		0	1	3	0	0	1	1	0	1	1	1	0	1	0	3	0	1	3	0		1			1				1	1	1	1	1	1	0	1	0	1	1	1	1	1	1
104475057552	200	2019-10-30	1994	0	0	0		0	1	4	0	1							0	1	2	0	1	1	0	0		1			1				2	0	1	0	1	1	0	1	4	1	2	1	1	1	1
108021984858	100	2020-03-01	1977	0	0	2		1	0	2	0	1							0	1	1	3	0	1	3	0		1			1				0												1	0	1
112144073672	200	2020-01-05	1995	0	0	1		0	1	1	0	0	1	0	0	0	1	1	0	8	0	2	1	6	2	2	2	1			1				0												1	1	1
115509237785	500	2020-01-14	1985	0	0	2	0	1	0	2	0	0	0	1	1	1	1	1	1												1				1	0	0	0	0	1	0	1	0	1	1	1	1	1	1
116257565668	500	2020-02-07	1966	0	0	1		0	0	0	2	0	0	1	0	1	1	1	1												1				2	1	0	0	1	0	0	1	2	1	2	0	1	0	0
117763891382	100	2019-10-29	1996	0	0	0		0	1	2	0	1							0	2	1	3	0	0		2	3	1			1				2	0	0	0	0	0	0	1	1	3	2	1	1	0	1
122134506223	400	2020-05-12	1993	0	0	0		0	2	4	3	1							0	2	2	2	0	0		0		1			1				2	0	1	1	0	1	1	1	1	2	2	1	1	0	1
124571321528	200	2020-04-19	1994	0	0	0		0	0	2	0	0	1	1	0	1	1	1	0	4	1	3	0	0		4	3	1			1				0												1	0	1
124894241426	400	2020-02-01	1996	0	0	2		0	1	4	0	1							0	1	1	3	0	1	3	0		1			1				2	1	1	0	0	1	0	1	1	2	1	1	1	0	1
125896494742	200	2020-04-11	1997	0	0	0		0	1	3	2	0	1	1	0	1	1	1	0	1	0	3	0	Character	2	1	3	0	1	1	1				2	0	0	0	1	1	0	1	1	1	2	1	1	0	1
129326093159	500	2019-10-31	1981	0	0	1		2	1	4	0	0	0	1	0	1	1	1	0	2	1	3	0	2	3	2	3	1			1				1	1	1	0	1	0	0	1	1	2	3	1	1	0	1
137089933710	100	2020-03-11	1995	0	0	1		0	1	3	0	1							0	1	0	2	0	1	2	1	2	1			1				1	0	1	1	1	1	0	1	1	1	2	1	1	1	1
137199862558	100	2020-04-16	1993	0	0	1		0	1	2	0	0	0	1	1	1	1	0	0	1	1	3	0	1	3	1	3	1			1				3	0	1	0	1	1	1	1	1	1	1	1	1	1	1
140629318886	500	2020-05-10	1995	0	0	2	0	0	1	3	2	1							1												1				2	1	0	0	1	0	1	1	1	1	2	1	1	0	1
142129966918	100	2019-11-26	1967	0	0	1		1	0	2	0	0	1	1	1	1	1	0	0	1	2	2	1	1	1	0		1			1				2	0	1	1	1	1	1	1	0	2	2	1	0	1	1
146017028073	100	2019-11-04	1982	0	0	1		0	1	4	0	1							0	3	1	3	1	1	3	0		1			1				1	0	0	0	0	1	0	1	1	0	2	1	1	1	1
147615281770	200	2020-05-20	1979	0	0	1		0	1	2	3	1							0	2	0	3	0	0		0		1			1				2	1	1	1	1	1	0	1	1	3	0	1	1	1	1
153287500743	300	2019-12-02	1999	0	0	0		0	1	1	0	0	1	1	0	1	1	1	0	3	0	3	0	1	3	2	3	0	1	1	1				3	0	0	0	0	0	0	1	2	2	2	1	1	0	0
155853907100	100	2020-05-16	2000	0	0	2	0	0	0	2	0	0	1	1	0	1	1	1	0	5	2	1	1	0		3	1	1			0	4	1	1	0												1	1	1
159182320387	200	2020-05-31	1997	0	0	1		0	1	2	0	1							0	1	1	3	0	1	3	1	3	1			1				0												1	1	1
159725629860	200	2019-10-23	1995	0	0	1		0	1	4	2	0	1	1	0	1	1	1	0	2	1	3	0	1	3	1	3	1			1				2	0	1	1	1	1	1	1	1	2	2	1	1	1	1
162169399649	200	2020-04-25	1991	0	0	0		0	2	1	2	0	0	1	1	1	1	1	0	1	2	3	0	1	3	0		1			1				2	0	1	0	1	0	0	1	1	2	2	1	1	0	1
175539557504	400	2020-02-08	1992	0	0	2	0	0	1	4	0	0	1	0	0	1	1	1	0	2	1	3	0	2	3	2	3	1			1				0												1	1	1
179945303399	300	2020-02-11	1995	0	0	1		0	1	3	0	1							0	3	2	2	0	0		3	2	0	3	3	1				0												0	0	1
180869714909	200	2020-04-27	1991	0	0	1		0	1	3	0	0	1	1	0	1	1	1	0	1	0	3	0	1	3	1	3	1			1				2	0	0	0	1	1	0	1	1	2	1	0	1	0	0
183766469827	200	2019-12-21	1987	0	0	1		0	2	2	2	1							0	3	1	3	0	2	3	1	3	1			1				2	0	0	1	0	0	0	1	1	2	2	1	1	0	1
187857850651	200	2020-04-29	1987	0	0	0		0	0	2	2	1							0	5	1	2	1	3	2	0		0	3	3	1				2	0	1	0	1	0	0	1	1	1	1	0	1	0	1
200444362425	100	2020-02-29	1997	0	0	1		0	2	4	2	1							0	6	2	3	0	7	3	7	3	0	2	3	1				0												1	1	1
203065667320	100	2020-03-14	1994	0	0	0		0	1	3	0	0	1	1	0	0	1	1	0	1	0	3	0	1	3	1	3	1			1				2	0	0	0	0	0	0	1	1	2	3	1	1	0	0
203867498244	100	2020-04-15	1998	0	0	1		0	1	0	0	1							0	5	2	2	1	0		5	2	0	2	3	1				0												1	1	1
207567681117	100	2020-05-27	1996	0	0	0		0	1	3	0	0	1	1	0	1	1	1	0	1	0	2	0	1	2	0		1			1				2	1	1	0	1	1	0	1	0	2	2	0	1	0	1
207835417979	100	2020-04-26	1998	0	0	2	0	0	1	4	0	0	1	1	0	1	1	1	0	2	0	2	1	2	2	2	2	0	0		1				1	1	1	1	1	0	0	1	1	0	0	1	1	1	1
209301781909	300	2020-03-08	1992	0	0	1		0	1	2	0	1							0	2	1	3	0	0		2	3	1			1				2	1	0	1	1	1	1	1	1	1	1	1	1	0	1
210601923311	100	2019-10-31	1987	0	0	2		0	1	3	0	0	0	1	0	0	1	1	1												1				2	0	0	0	0	0	0	1	1	1	1	0	1	0	0
212465657088	300	2020-02-06	1986	0	0	1		0	1	4	0	0	1	1	0	0	1	1	0	3	2	0	1	1	0	2	0	0	3	3	1				1	0	0	0	1	1	0	1	1	2	1	1	1	1	0
214669315512	100	2020-03-19	1997	0	0	2	0	0	1	0	0	0	0	1	1	1	1	1	1												1				2	1	0	1	1	1	1	1	1	2	1	1	0	1	1
214768563011	400	2020-03-30	1990	0	0	1		0	1	4	0	0	1	1	0	0	1	1	0	1	0	3	0	0		1	3	1			1				2	1	1	0	1	1	1	1	1	1	2	1	1	1	1
216236966500	100	2019-12-06	1995	0	0	2	0	0	1	2	0	0	1	1	0	0	1	1	0	3	0	3	0	0		1	3	1			1				0												1	1	1
219707910604	100	2020-04-16	2001	0	0	2	0	0	0	0	0	0	1	1	0	1	1	1	1												1				0												1	1	1
222535172904	200	2020-04-07	1997	0	0	1		0	1	1	2	1							0	1	1	3	0	0		1	3	1			1				2	1	1	0	1	1	1	1	1	1	3	1	1	1	0
222555509674	200	2020-01-18	1993	0	0	0		0	1	4	2	1							0	2	1	2	0	1	2	0		1			1				0												1	1	1
224789045462	300	2019-10-27	1986	0	0	2		1	1	3	0	1							0	2	0	3	0	0		2	3	1			1				2	1	1	1	0	1	1	1	1	2	1	1	1	1	1
228113742381	100	2019-10-23	1990	0	0	2	0	0	1	3	0	0	0	1	1	1	1	1	0	2	0	3	0	0		0		1			1				0												1	0	1
230013315747	100	2020-05-27	1997	0	0	2	0	0	1	0	0	1							1												1				0												0	1	1
236419477224	300	2020-02-10	1997	0	0	2	0	0	1	2	0	0	0	0	0	0	1	1	0	1	0	0	1	0		0		1			1				4	0	0	0	0	1	0	1	4	3	3	2	0	0	1
237765593197	300	2019-11-29	1992	0	0	0		0	1	4	0	0	1	1	0	1	1	1	0	1	0	3	0	1	3	0		1			1				2	1	0	1	1	1	0	1	1	2	2	1	1	1	1
240020299062	500	2019-11-04	1993	0	0	2	0	0	1	2	0	0	0	0	1	1	1	1	0	1	1	3	0	0		0		0	0		1				2	0	0	0	0	1	0	1	1	2	2	1	1	0	1
242676905885	100	2019-12-21	1984	0	0	1		2	0	1	2	1							0	2	1	2	0	1	2	2	2	1			1				2	0	1	1	1	1	1	1	0	1	0	1	1	0	1
246712492502	500	2020-02-01	1977	0	0	1		1	1	3	2	1							1												0	1	3	1	4	0	0	0	1	1	0	1	4	3	2	3	1	0	1
246799581334	500	2020-04-26	1988	0	0	2	0	0	0	2	0	1							1												1				0												1	1	1
254492396845	200	2020-05-27	1966	0	0	2	1	1	0	1	2	0	1	1	1	1	1	0	0	1	1	3	0	1	3	1	3	1			0	1	1	1	0												1	1	1
254589576275	200	2020-05-23	1990	0	0	1		0	1	3	2	1							0	3	1	3	0	2	3	2	3	1			1				0												1	0	0
256205177977	100	2019-12-17	1984	0	0	2		2	0	1	0	1							0	1	1	3	0	1	3	1	3	1			1				0												1	1	0
257294865367	100	2019-11-08	1991	0	0	1		0	1	2	2	1							0	2	1	3	0	0		2	3	0	1	1	1				0												1	0	1
263274789956	100	2020-02-07	1988	0	0	0		0	1	4	0	1							0	11	2	2	1	0		2	2	1			1				2	0	1	1	1	1	0	1	1	1	2	1	1	0	1
264043507031	200	2020-01-11	1995	0	0	2		0	1	4	0	1							1												1				0												1	1	1
266227847896	300	2020-02-01	1996	0	0	1		0	1	1	0	0	1	1	0	1	1	1	0	3	2	3	0	3	3	0		1			1				1	1	1	1	1	1	0	1	1	1	1	1	1	0	1
266460653223	300	2020-05-09	1996	0	0	0		0	2	1	0	0	0	1	0	1	1	1	0	6	0	3	0	0		6	3	0	3	2	1				3	0	0	0	0	0	0	1	3	2	2	2	1	0	0
277030546897	100	2019-12-04	1991	0	0	1		0	2	4	2	0	1	1	1	1	1	0	0	1	1	2	0	1	2	0		0	1	0	1				2	1	1	0	1	1	1	1	1	2	0	2	0	1	1
277642895153	100	2020-05-12	2001	0	0	0		0	1	0	0	1							0	2	0	3	0	0		0		1			1				1	1	1	1	1	1	1	0	0	1	1	0	1	0	1
282090284194	400	2020-03-01	1990	0	0	0		0	2	4	0	0	0	0	1	1	1	1	1												1				2	0	1	0	0	0	0	1	1	2	2	1	0	1	1
283588793168	300	2019-12-06	1989	0	0	0		1	1	3	0	0	0	1	1	1	1	1	0	2	1	2	0	1	2	0		1			1				0												1	1	1
287183806132	200	2019-11-26	1994	0	0	2	0	0	1	3	3	0	1	1	0	1	1	1	0	1	2	3	0	1	3	0		1			1				0												1	1	1
289614957213	200	2020-04-21	1973	0	0	1		1	1	4	2	0	0	1	1	1	1	1	0	1	1	1	1	1	1	1	1	1			1				0												1	1	1
290260427331	300	2019-10-30	1992	0	0	0		0	1	3	0	1							0	2	0	3	0	1	3	2	3	0	0		1				0												1	1	0
298447644759	500	2020-04-12	1986	0	0	1		1	1	3	2	1							1												0	1	3	0	2	0	0	0	1	1	0	1	1	1	2	1	1	0	1
299962296608	300	2020-04-26	1995	0	0	1		0	0	2	2	1							1												1				0												1	1	1
303659769666	100	2019-12-17	1992	0	0	0		0	1	3	2	0	0	1	1	1	1	1	1												1				2	0	0	0	0	0	0	1	1	1	0	1	1	1	1
305076995938	500	2020-04-03	1990	0	0	1		1	1	2	0	0	1	1	1	1	1	0	0	1	1	3	0	0		0		1			0	1	3	0	1	0	0	0	0	0	0	1	0	2	2	1	1	0	1
306831457633	200	2020-04-22	1983	0	0	1		1	1	3	0	0	1	1	0	1	1	1	0	1	0	1	1	1	1	0		1			1				1	0	1	1	1	1	0	1	1	2	3	2	1	0	1
310267615876	200	2020-02-18	1993	0	0	0		0	1	4	0	1							0	3	1	3	0	3	3	1	3	1			1				2	1	1	1	1	1	0	1	1	0	1	1	1	1	1
311942480781	200	2020-03-26	1995	0	0	2	0	0	2	1	0	0	1	1	0	1	1	1	0	1	1	3	0	1	3	0		1			1				0												1	1	1
314555335138	200	2020-03-27	1995	0	0	2	0	0	1	2	0	0	1	1	0	0	1	1	0	1	2	3	0	1	3	0		1			1				0												1	1	1
328265158835	200	2020-03-27	1997	0	0	1		0	1	3	0	0	0	1	0	1	1	1	1												1				2	0	0	0	0	1	0	1	1	2	2	2	1	0	0
330607422085	300	2020-04-18	1976	0	0	0		1	0	2	3	0	1	1	1	1	1	0	0	1	1	3	0	1	3	0		1			1				2	1	0	0	0	0	0	1	1	2	2	1	1	0	0
332285938193	200	2020-03-19	1995	0	0	1		0	1	2	0	0	1	0	0	1	1	1	1												1				1	0	1	0	1	1	0	1	2	2	2	1	1	1	0
334001375296	100	2020-01-14	1987	0	0	2		0	1	4	0	1							0	1	2	3	0	0		0		1			1				0												1	1	1
334062755117	100	2020-03-20	2001	0	0	0		0	0	0	0	0	1	1	0	1	1	1	0	5	2	2	0	0		5	2	1			1				2	0	1	1	1	0	0	1	1	2	2	1	1	1	0
338805018514	100	2020-04-20	1994	0	0	0		0	0	1	0	1							0	1	2	3	0	Character	3	Character	3	1			1				0												1	1	1
346039500869	200	2019-10-24	1996	0	0	2	0	0	1	2	0	0	1	1	0	1	1	1	0	1	2	0	1	1	0	0		1			1				2	0	1	1	1	1	0	1	1	1	2	1	1	1	1
356142400842	500	2019-12-07	1995	0	0	1		0	1	3	0	0	1	1	0	0	1	1	0	2	1	3	0	2	3	0		1			1				1	1	1	1	1	1	1	0	0	1	1	1	1	1	1
366113999380	500	2020-04-05	1990	0	0	1		1	0	3	0	1							0	1	0	3	0	0		0		1			1				0												1	1	1
368052340419	200	2020-03-10	1992	0	0	1		0	1	2	0	1							0	2	0	0	1	0		2	0	1			1				0												1	1	1
369982797033	200	2020-03-30	1990	0	0	2	0	0	1	3	0	1							0	1	0	3	0	1	3	0		1			1				1	1	1	1	1	1	0	1	1	1	2	0	1	1	0
370551899065	200	2020-03-11	1992	0	0	2	0	0	1	2	2	1							1												0	0	3	0	2	1	1	0	0	1	0	1	0	0	1	1	1	0	0
378201552634	500	2020-02-01	1995	0	0	2	0	0	1	4	0	1							0	15	1	2	0	15	2	15	2	0	3	3	0	0	0	1	1	1	1	1	0	1	0	1	0	2	3	1	1	1	1
382514498588	100	2020-01-19	2001	0	0	0		0	1	0	0	0	0	1	0	0	1	1	0	2	1	2	0	0		3	1	1			1				4	0	0	1	0	1	0	1	3	2	3	2	1	0	1
385909900993	100	2020-05-03	2001	0	0	1		0	0	0	0	1							0	4	1	2	1	0		4	2	0	2	2	1				0												1	1	0
388482606519	200	2020-05-22	1995	0	0	2	1	0	1	2	2	1							0	1	1	3	0	1	3	1	3	1			1				2	1	1	0	0	1	0	1	1	1	3	0	1	0	1
391316229078	300	2019-11-03	1994	0	0	2	0	0	1	4	2	0	0	1	1	1	1	1	0	4	2	2	0	1	0	3	3	1			1				0												1	1	1
402553909670	200	2019-11-25	1990	0	0	0		0	0	2	0	0	1	1	0	1	1	1	0	3	1	2	1	2	2	3	2	1			1				2	1	1	0	1	1	1	1	1	1	0	1	1	0	1
406220304190	500	2020-03-31	2001	0	0	1		0	0	2	0	0	1	1	0	0	1	1	0	1	1	3	0	0		1	3	1			1				2	1	0	1	1	1	1	1	1	1	1	0	1	1	1
410082668198	200	2020-03-18	1994	0	0	2	0	0	2	0	0	1							0	2	1	3	0	0		2	3	1			1				2	0	1	1	1	1	0	1	1	1	2	1	1	1	1
414223952534	300	2020-03-22	1973	0	0	0		1	0	3	2	1							0	1	2	3	0	0		1	3	1			0	1	0	1	2	1	1	1	1	1	1	0	1	1	0	1	1	1	1
415147594643	300	2020-05-25	1979	0	0	0		0	1	3	3	1							1												1				0												1	1	1
419236159044	300	2020-02-26	1988	0	0	0		0	2	4	0	1							0	1	1	3	0	1	3	0		1			1				0												1	1	1
419476701107	100	2020-01-29	1995	0	0	2	0	0	1	1	0	0	0	1	0	1	1	1	0	2	0	3	0	1	3	0		0	1	0	1				2	1	1	0	1	1	1	1	1	2	0	1	1	1	1
426389776287	100	2019-11-08	1990	0	0	0		0	1	4	0	0	0	0	0	1	1	1	0	1	2	3	0	1	3	1	3	1			1				2	1	0	1	0	1	1	1	1	1	0	1	1	0	1
426497043794	100	2020-01-11	1997	0	0	1		0	1	2	2	0	1	1	0	1	1	1	0	2	2	3	0	0		0		1			1				1	0	1	1	1	1	0	1	1	1	2	0	1	1	1
429367266230	200	2020-01-12	1991	0	0	1		0	1	4	0	0	1	1	0	1	1	1	0	1	0	2	0	1	3	1	3	0	1	0	1				1	1	1	1	1	1	0	1	0	1	0	1	1	0	1
434200554484	500	2019-10-23	1977	0	0	2	0	2	1	4	0	0	0	1	1	1	1	1	1												1				4	0	0	0	0	0	0	1	4	3	2	3	0	0	0
434860137668	300	2020-05-29	1988	0	0	1		0	1	3	2	1							0	1	1	2	0	1	2	0		1			0	2	2	0	0												1	1	1
442898085882	100	2019-11-03	1989	0	0	1		2	0	2	0	1							0	4	0	3	0	4	3	4	3	0	1	3	1				3	1	1	0	1	1	1	1	1	2	1	1	1	0	1
447560988161	100	2019-10-27	1988	0	0	1		0	0	2	0	0	1	1	1	1	0	1	0	1	0	3	0	0		2	3	0	0		1				1	0	1	0	1	1	0	1	1	1	3	1	1	0	1
447909087854	100	2020-05-22	1996	0	0	1		0	1	2	3	1							1												1				1	1	1	1	1	1	1	0	0	0	2	0	1	1	1
448598867650	500	2020-03-09	1995	0	0	0		0	2	0	0	0	0	1	1	1	1	1	0	1	0	3	0	0		1	3	1			1				1	1	1	1	1	1	1	0	1	1	2	0	1	1	0
449838680045	200	2019-10-28	1995	0	0	1		0	2	4	0	1							0	1	2	3	0	1	3	0		1			1				0												1	1	1
450927298019	200	2019-10-30	1991	0	0	2	0	0	1	3	0	0	1	1	0	1	1	1	0	1	0	2	0	1	2	0		1			1				1	1	1	1	1	1	1	0	0	1	0	0	1	1	1
460051698440	200	2019-12-17	1997	0	0	2		0	1	0	2	1							1												1				1	0	1	1	1	1	1	1	0	2	3	1	1	1	1
461647226536	100	2019-10-23	1995	0	0	0		0	1	3	0	0	1	1	0	1	1	1	0	1	0	2	0	1	2	0		1			1				1	0	0	0	0	0	0	1	1	1	1	1	1	1	1
463422147100	300	2020-01-15	1995	0	0	1		0	1	3	0	0	0	1	0	0	1	1	0	3	1	2	1	0		5	2	1			1				2	0	1	1	1	1	0	1	2	3	2	0	1	1	1
468503833070	300	2020-05-13	1985	0	0	2	1	0	1	4	3	1							0	3	1	3	0	2	2	0		1			1				1	1	1	1	1	1	1	0	1	1	0	1	1	1	1
472266689090	100	2020-01-07	1991	0	0	1		0	1	4	2	1							1												1				0												1	1	1
476103856550	500	2020-03-23	1991	0	0	2	0	0	1	2	2	1							0	2	1	2	0	0		0		1			1				1	1	1	1	1	1	1	0	1	1	2	0	1	1	1
478116110558	300	2019-10-23	1994	0	0	1		0	1	3	0	1							0	2	2	3	0	0		2	3	1			1				1	0	0	0	0	0	0	1	1	1	3	1	1	1	1
481341046964	100	2020-05-12	1997	0	0	2	0	0	1	3	2	0	1	1	1	1	1	0	1												1				2	0	0	0	1	1	0	1	0	1	2	1	1	0	1
481896533192	100	2020-02-06	1991	0	0	2		0	0	2	0	0	1	0	1	1	1	1	0	5	2	3	0	0		4	3	0	1	1	1				0												1	1	1
482215979852	100	2020-05-12	1993	0	0	1		0	1	4	0	0	1	0	0	0	1	1	0	2	0	3	1	1	3	1	2	0	2	3	1				0												1	1	1
485825461541	200	2019-12-26	1999	0	0	0		0	1	0	2	1							0	1	1	3	0	0		1	3	1			1				2	1	1	0	0	1	1	1	1	1	3	0	1	1	1
493210290586	100	2020-03-23	1999	0	0	0		0	1	1	2	1							0	1	1	3	0	1	3	1	3	1			1				0												1	1	1
494546809338	200	2020-03-14	1990	0	0	0		0	1	3	2	1							0	2	1	3	0	1	3	1	3	0	1	0	1				0												1	1	1
495658383656	300	2020-01-08	1991	0	0	0		0	1	4	0	0	0	0	0	1	1	1	0	2	0	2	0	0		2	2	0	1	1	1				1	1	0	1	0	1	1	1	1	1	2	0	1	0	1
500381658144	200	2019-11-03	1991	0	0	2	0	0	1	2	0	0	0	1	0	1	1	1	0	3	2	2	0	1	2	2	2	0	2	2	1				4	1	1	1	1	1	0	1	1	1	1	3	1	0	1
505364223172	200	2019-11-08	1974	0	0	0		0	1	4	0	1							0	1	2	2	0	1	2	1	3	1			1				2	1	1	0	1	0	0	1	1	1	2	1	1	0	0
506371197362	100	2020-02-13	1995	0	0	2	0	0	1	3	0	1							0	1	2	2	0	0		1	2	0	1	2	1				0												0	0	1
509732718824	200	2020-04-16	1990	0	0	2	1	2	1	4	1	1							0	2	2	3	0	1	3	0		1			1				0												1	1	1
510463243958	200	2020-02-08	1993	0	0	1		0	1	4	2	1							0	1	1	3	0	0		0		1			1				0												1	1	1
510513806684	500	2019-11-01	1995	0	0	2	0	0	0	2	0	0	0	0	0	0	1	1	0	7	0	3	0	3	3	4	3	0	2	0	1				3	0	0	0	0	1	0	1	4	2	2	2	0	0	0
514757204008	500	2020-01-05	1983	0	0	0		0	1	3	0	0	0	1	1	1	1	1	0	1	1	1	1	1	1	0		1			1				0												1	1	0
516464253761	100	2020-04-22	1990	0	0	0		0	0	3	0	1							0	1	0	1	1	1	2	0		1			1				0												0	0	0
518104163406	200	2019-11-23	1992	0	0	0		0	1	4	0	0	0	0	0	0	1	1	0	1	2	3	0	1	3	0		1			1				2	0	1	0	1	1	0	1	1	2	2	2	1	0	1
519689669581	500	2020-01-07	1995	0	0	1		0	2	0	0	0	1	1	1	1	1	0	0	1	0	3	0	1	3	1	3	1			1				2	0	1	1	1	1	0	1	1	1	3	0	1	0	1
525116144790	500	2019-11-01	1991	0	0	2	0	0	1	4	3	1							0	3	0	3	0	0		3	3	1			1				0												1	1	1
527318412093	100	2020-03-22	1987	0	0	0		0	1	2	0	0	0	1	0	1	1	1	1												1				0												1	0	1
530318262525	100	2019-10-23	1979	0	0	0		1	0	3	0	1							0	1	1	1	0	1	1	0		1			1				2	1	1	0	1	1	1	1	1	2	2	1	1	1	1
532651656321	100	2019-10-23	1990	0	0	0		0	1	0	0	0	1	1	0	1	1	1	0	1	0	3	0	0		0		1			1				2	0	0	0	0	0	0	1	1	0	2	0	1	1	1
533942224904	500	2020-03-23	1989	0	0	1		0	1	1	0	0	0	1	1	0	1	1	0	6	2	3	0	1	3	5	3	0	1	0	1				1	0	1	1	1	1	1	1	1	2	2	1	1	0	1
536582738193	500	2019-11-17	1974	0	0	0		1	2	4	0	0	1	0	1	1	1	1	0	1	1	1	1	1	1	1	1	1			1				2	1	1	1	1	1	0	1	1	2	2	1	1	1	1
543893333135	100	2019-12-25	1991	0	0	2	0	0	2	4	0	0	0	1	0	1	1	1	1												1				2	0	0	0	0	0	0	1	4	2	2	1	1	0	1
545903998025	500	2019-10-23	1989	0	0	2	0	0	1	3	0	1							0	1	1	3	0	1	3	0		1			1				3	1	1	1	1	1	0	1	2	3	2	1	0	1	1
548423119964	100	2020-03-16	1992	0	0	0		0	1	4	0	0	1	0	0	1	1	1	1												1				1	1	0	1	0	1	0	1	1	1	3	0	1	1	1
557051522742	500	2020-05-07	1988	0	0	1		0	1	3	2	0	0	1	1	1	1	1	0	4	1	2	1	0		4	2	1			1				2	1	0	0	1	1	1	1	1	3	2	2	1	0	1
559137533853	300	2019-11-10	1983	0	0	1		2	0	4	2	0	0	1	1	1	1	1	0	1	2	3	0	1	3	1	3	1			0	1	3	0	2	1	1	1	1	1	0	1	1	1	2	1	1	0	1
563543251133	500	2019-12-26	1983	0	0	2	0	1	1	4	2	1							1												1				4	1	0	1	1	0	0	1	4	3	2	2	0	0	0
563854445244	100	2020-05-19	1992	0	0	2	0	0	2	3	0	0	1	1	0	1	1	1	0	6	0	3	0	2	3	2	3	0	1	0	1				2	0	0	0	1	1	1	1	1	1	2	1	1	0	1
572100742767	300	2020-01-29	1986	0	0	0		0	1	4	0	0	0	1	0	1	1	1	0	3	1	2	1	1	0	2	2	0	3	0	1				0												1	0	1
574892936124	100	2019-11-09	1992	0	0	0		1	0	3	2	1							0	1	1	2	1	1	2	0		1			0	1	0	1	2	1	1	0	1	1	0	1	1	1	2	0	1	0	1
575958536928	200	2020-01-17	1987	0	0	2		0	1	4	0	0	1	1	0	1	1	0	0	2	1	3	0	0		2	2	1			1				1	1	0	1	1	1	1	1	1	0	2	1	1	0	1
580051455630	300	2020-04-07	1977	0	0	1		1	0	4	0	1							0	6	2	1	0	1	0	5	3	0	2	3	1				2	1	0	0	1	1	0	1	1	1	2	1	1	0	1
584550051212	500	2019-10-31	1978	0	0	1		1	0	2	0	1							0	2	2	2	0	0		0		1			0	1	1	1	2	0	1	0	1	1	1	1	1	0	2	1	1	1	1
584905690461	400	2020-03-17	1988	0	0	2		2	1	4	0	0	1	1	1	1	1	0	0	3	1	3	0	2	3	4	3	1			1				1	1	1	1	1	1	1	0	0	0	1	0	1	0	1
585250631587	500	2020-03-14	1986	0	0	1		0	1	4	3	0	1	1	0	1	1	1	0	1	2	3	0	0		0		1			1				1	1	1	1	0	1	1	1	1	0	1	1	1	1	1
585463123371	300	2019-11-05	1995	0	0	2		0	1	4	0	1							0	5	1	2	0	2	2	3	2	0	3	2	1				4	1	1	1	1	1	0	1	2	2	3	1	1	0	1
594358768279	500	2019-10-27	1983	0	0	1		0	1	1	0	0	1	1	0	1	1	1	0	3	0	2	0	1	1	2	2	1			1				3	0	0	0	0	1	0	1	4	2	2	1	1	1	0
596061435448	200	2020-02-16	1992	0	0	2		0	1	4	0	0	0	1	1	1	1	1	0	1	1	3	0	0		1	2	1			1				3	1	1	0	0	0	1	1	1	2	2	1	1	1	1
597416474440	200	2019-10-30	1983	0	0	2		0	1	3	0	0	1	1	0	1	1	1	0	1	2	3	0	1	3	0		1			1				0												1	1	1
600475002118	200	2020-03-27	1988	0	0	0		0	1	2	0	0	0	1	1	1	1	1	0	1	1	2	0	1	2	0		1			1				3	0	0	0	0	0	0	1	4	2	2	1	0	0	1
603067674288	200	2020-03-23	1989	0	0	0		0	0	3	0	1							1												1				0												1	1	1
603302279433	300	2020-03-28	1986	0	0	1		0	1	2	0	1							0	2	0	3	0	1	3	0		1			1				0												1	1	1
605710672115	500	2020-05-26	1988	0	0	1		0	1	3	2	0	0	1	1	1	1	1	0	5	2	2	0	0		5	2	1			1				2	0	0	0	0	1	0	1	3	3	2	2	1	0	0
609818950886	200	2020-03-10	1988	0	0	1		1	0	2	2	1							0	2	1	3	0	1	3	1	3	0	1	1	1				0												1	0	1
610421974692	500	2019-11-26	1996	0	0	1		0	1	3	0	0	1	1	0	0	1	1	0	20	0	2	0	0		20	2	0	2	3	1				3	0	0	0	0	1	0	1	2	2	1	1	1	0	1
613289707976	500	2020-04-10	1993	0	0	0		0	1	4	2	1							0	1	2	3	0	1	3	0		1			1				0												1	1	1
613525582964	300	2019-11-03	1992	0	0	1		0	0	2	0	0	0	1	1	1	1	1	0	2	0	2	0	2	2	2	2	1			1				3	1	0	1	1	1	1	1	1	2	2	1	1	0	1
625974590909	300	2020-03-17	1988	0	0	0		0	1	3	0	0	1	1	0	1	1	1	0	1	2	3	0	1	3	0		0	1	2	1				1	0	1	1	1	1	1	1	1	1	1	1	1	1	1
628269571727	300	2020-01-08	1992	0	0	2		0	1	3	0	1							0	1	0	3	0	0		1	2	0	1	0	1				1	0	1	0	1	1	0	1	0	1	2	0	1	0	0
630369287673	500	2019-11-27	1993	0	0	1		0	1	4	0	1							0	5	2	3	0	0		3	3	0	2	2	1				1	0	1	0	1	1	1	1	1	2	2	1	1	1	0
632443162494	200	2020-05-31	1996	0	0	2	0	0	0	2	0	1							0	1	1	1	0	1	1	1	1	1			1				0												1	1	1
634464786131	100	2020-03-23	1993	0	0	0		0	1	2	0	1							0	1	1	3	0	0		0		1			1				0												1	1	1
637486338445	500	2020-05-16	1986	0	0	1		0	1	4	2	0	0	1	1	1	1	1	0	3	2	1	0	1	0	1	3	0	2	4	1				1	1	1	0	1	1	0	1	1	0	1	1	1	0	1
640537595302	200	2020-05-08	1990	0	0	1		0	1	3	2	0	1	1	0	1	1	1	1												1				0												1	1	1
654263917964	500	2019-12-13	1975	0	0	2		1	1	3	2	1							0	3	1	3	0	0		0		1			0	1	0	1	4	0	1	0	0	0	1	1	1	2	1	2	1	1	0
656377138865	200	2020-02-25	1990	0	0	0		0	1	4	3	0	0	1	1	1	1	1	0	1	2	3	0	0		0		1			1				2	0	0	0	0	0	0	1	1	1	2	1	1	0	1
657428549947	500	2019-10-30	1971	0	0	2	0	1	0	1	2	0	1	1	1	0	1	1	0	3	1	2	0	0		0		1			0	1	2	1	3	1	1	1	1	1	0	1	1	2	2	1	1	0	1
659328793548	100	2019-11-23	1993	0	0	1		0	1	3	0	1							0	1	1	3	0	1	3	0		1			1				0												1	1	1
660550794585	200	2019-11-06	1973	0	0	0		1	0	2	0	0	1	1	1	1	1	0	0	3	2	2	0	0		3	2	1			1				2	0	1	0	0	1	0	1	1	1	2	1	1	0	0
663690066089	200	2020-02-27	1989	0	0	2	0	0	0	2	0	1							0	1	1	3	0	1	3	0		1			1				0												1	1	1
668385558022	300	2020-04-29	1991	0	0	2	1	0	1	3	2	0	0	1	1	1	1	1	0	1	1	3	0	Character	3	0		1			1				0												1	0	1
672162173511	500	2020-02-18	1984	0	0	0		0	1	3	0	0	1	0	1	0	1	1	0	2	0	2	1	1	2	1	3	0	1	1	1				1	1	1	1	1	1	1	0	1	1	2	1	1	1	1
673779004318	200	2019-10-27	1993	0	0	0		0	1	3	2	0	0	1	1	1	1	1	0	2	2	2	0	0		2	3	0	1	1	1				0												1	1	1
676884763856	100	2019-10-25	1993	0	0	1		0	1	4	0	0	1	1	1	1	1	0	0	2	2	2	0	1	3	1	3	0	1	1	1				0												1	1	1
677880965019	100	2020-05-04	1991	0	0	0		0	1	4	0	0	1	1	0	1	1	1	0	2	1	3	0	0		1	3	1			1				1	0	0	0	0	1	0	1	1	2	2	1	1	0	1
679479199689	100	2019-10-26	1997	0	0	0		0	1	3	2	0	1	1	0	1	1	1	0	1	1	3	0	1	3	0		1			1				2	1	1	1	0	1	0	1	1	2	2	1	1	0	1
689034739103	300	2020-05-24	1995	0	0	2	1	0	0	3	0	1							0	2	1	2	0	0		0		0	1	1	1				0												1	1	1
691091328792	100	2020-02-24	1996	0	0	0		0	1	1	0	1							0	2	1	3	1	2	2	0		0	1	1	1				0												1	0	1
696733607610	100	2020-03-23	1989	0	0	0		0	1	4	3	1							0	1	0	3	0	1	3	0		1			0	1	3	0	0												1	1	1
698819792479	100	2020-01-16	1995	0	0	1		0	0	2	2	1							0	4	1	3	0	1	3	1	3	1			1				0												1	1	1
700845909422	100	2019-11-19	1991	0	0	2	0	0	1	3	0	0	1	1	0	1	1	1	0	5	1	1	1	1	3	4	1	1			1				2	1	1	0	1	1	1	1	1	2	2	1	1	1	1
708759078599	500	2020-02-03	1984	0	0	2	0	1	1	4	0	0	0	1	1	1	1	1	0	3	1	2	1	1	1	2	3	1			1				4	0	0	0	1	1	1	1	1	2	3	1	1	1	1
709856097027	300	2019-10-23	1994	0	0	0		0	1	2	0	0	1	1	0	1	1	1	0	2	0	3	0	2	3	2	3	1			1				1	0	0	0	1	1	1	1	1	2	2	1	1	0	1
717190143353	100	2020-02-17	2000	0	0	1		0	0	0	0	1							0	1	0	2	0	1	2	1	2	0	1	1	1				2	1	0	0	1	0	0	1	2	3	2	0	1	0	1
727846636745	500	2019-10-30	1983	0	0	0		1	2	4	0	1							0	1	1	2	0	1	2	0		1			1				0												1	0	1
727911986169	500	2019-11-28	1968	0	0	1		0	1	4	0	0	1	0	0	1	1	1	0	3	2	1	1	1	0	1	1	1			1				3	0	0	0	0	0	0	1	2	3	3	3	0	1	1
728455698283	200	2020-03-11	1993	0	0	2	0	0	1	4	0	1							1												1				0												1	0	1
730472219681	100	2020-02-19	1993	0	0	2		0	1	4	0	0	1	0	0	0	1	1	0	1	0	1	1	1	1	0		1			1				2	1	1	1	1	1	0	1	1	2	1	1	1	1	1
735648236497	100	2020-03-31	1987	0	0	0		1	0	2	0	1							1												0	1	0	1	1	1	1	0	1	1	0	1	1	1	1	1	1	0	1
735723008898	100	2019-11-28	1989	0	0	0		0	1	3	0	0	1	1	0	0	1	1	0	6	2	3	0	0		6	3	1			1				2	0	0	0	1	1	0	1	3	2	2	1	1	1	1
740088201803	100	2020-05-03	1998	0	0	0		0	1	0	2	0	1	1	0	1	1	1	0	1	0	3	0	1	3	0		1			1				2	1	0	0	1	0	1	1	4	1	1	1	1	0	1
742899814700	100	2019-12-20	1986	0	0	2		0	1	3	0	1							0	1	1	1	1	1	1	1	2	1			1				1	1	1	1	1	1	0	1	1	1	1	0	1	1	1
749382795119	500	2020-02-21	1993	0	0	0		0	2	3	0	1							0	1	2	3	0	1	3	0		1			1				3	0	0	0	0	0	0	1	4	2	3	2	0	0	1
750211598865	200	2019-11-06	1985	0	0	0		0	1	3	0	0	0	1	1	1	1	1	0	1	1	3	0	1	3	0		1			1				0												1	1	1
751335502686	200	2020-04-20	1993	0	0	0		0	0	3	0	1							0	3	0	3	0	0		3	3	1			1				2	1	1	0	1	1	1	1	1	2	1	1	1	1	1
752572721585	100	2020-03-11	1991	0	0	0		0	1	3	0	0	1	1	0	1	1	1	0	1	1	2	0	1	2	0		1			1				0												1	1	1
753142325160	500	2020-03-07	1996	0	0	1		0	1	2	0	0	1	1	0	1	1	1	0	2	0	1	1	2	0	1	1	1			1				2	1	0	1	1	1	1	1	1	1	3	1	1	1	1
753766968574	300	2020-01-01	1997	0	0	1		0	1	2	0	0	1	1	0	1	1	1	0	1	0	3	1	0		1	0	0	1	1	1				0												1	1	1
755727339863	300	2020-04-26	1987	0	0	2	1	1	0	2	0	1							1												1				0												1	0	1
760011030571	100	2019-10-30	1993	0	0	1		0	1	4	0	0	1	1	0	1	1	1	1												1				2	1	0	1	1	1	1	1	1	1	2	1	1	1	1
763316675254	200	2020-03-08	1991	0	0	2		0	0	0	0	1							1												1				2	1	0	1	1	1	1	1	1	0	2	1	1	1	1
764953610440	500	2019-10-23	1989	0	0	2	0	0	1	3	2	1							0	2	2	3	0	1	2	1	3	0	1	1	1				2	0	0	0	0	0	0	1	1	1	2	1	1	1	1
766685810123	100	2020-04-18	1980	0	0	2	0	0	1	4	0	1							0	2	2	3	0	2	3	2	3	1			1				2	1	1	1	1	1	0	1	1	2	2	2	0	1	1
777885305631	200	2019-12-19	1998	0	0	2	0	0	1	3	0	0	1	1	0	1	1	1	0	1	0	2	0	1	2	0		0	1	1	1				4	1	1	1	1	0	0	1	1	2	2	1	0	1	1
781601150875	500	2019-10-24	1994	0	0	2	0	0	1	3	0	0	0	1	1	1	1	1	0	3	1	3	0	1	3	2	3	1			0	0	0	1	2	1	1	1	1	1	0	1	2	2	2	1	1	0	1
794074976792	100	2019-10-23	1977	0	0	0		1	1	3	3	1							1												1				0												1	1	1
795208446496	200	2020-01-17	1988	0	0	0		0	2	4	0	0	0	0	1	0	1	1	0	1	1	0	1	1	0	0		1			1				2	1	1	1	0	1	0	1	1	1	1	1	1	1	0
800378951173	100	2019-11-21	1998	0	0	0		0	1	2	0	0	1	1	0	1	1	1	0	4	0	3	0	4	3	2	3	0	3	2	1				2	1	1	0	0	1	1	1	1	2	2	1	1	1	1
801114377320	500	2019-11-24	1985	0	0	0		0	2	4	0	0	1	1	0	0	1	1	0	1	1	3	0	1	3	1	3	1			1				4	0	0	0	0	0	0	1	3	3	2	1	0	0	0
801137274360	200	2020-04-22	1990	0	0	1		0	1	3	0	0	1	1	0	0	1	1	0	2	1	1	1	1	1	2	3	1			1				2	0	0	0	0	0	0	1	1	2	3	1	1	0	1
802176083244	500	2019-12-11	1986	0	0	2	0	0	1	4	0	0	0	1	1	1	1	1	0	2	1	1	0	1	1	1	3	0	1	0	1				4	0	0	0	0	0	0	1	4	2	2	2	0	0	0
808591805205	500	2019-10-26	1985	0	0	2	0	0	1	3	2	1							0	2	1	2	0	1	2	1	2	1			1				4	0	0	0	0	0	0	1	4	2	3	1	0	0	1
810825368715	300	2020-05-25	1990	0	0	1		0	1	2	2	1							1												1				2	1	0	0	1	1	1	1	2	2	2	1	1	0	0
814511568111	100	2019-11-03	1989	0	0	2		0	2	4	0	1							1												1				0												1	1	1
821657455097	100	2020-05-25	1986	0	0	0		0	1	3	0	0	0	1	1	1	1	1	0	1	1	1	0	0		2	1	0	0		1				0												1	1	1
821881614970	400	2020-05-21	1992	0	0	0		0	1	2	2	1							1												0	1	3	0	2	0	0	0	1	1	0	1	1	1	2	1	1	0	1
822190003240	200	2020-03-16	1994	0	0	0		0	1	3	1	1							0	1	1	3	0	0		1	3	1			0	2	1	0	0												1	1	1
822337889157	100	2020-04-24	1989	0	0	2	1	0	2	3	0	0	0	1	1	1	1	1	0	8	0	3	0	0		8	3	0	0		1				1	0	0	0	1	1	1	1	1	1	1	1	1	1	1
824614925791	200	2020-04-20	1989	0	0	0		0	0	4	0	1							0	2	1	2	0	0		0		1			1				2	1	1	1	1	1	1	0	1	1	2	1	1	0	1
827856461709	100	2020-03-01	1991	0	0	0		0	1	4	0	1							0	1	0	3	0	0		1	3	1			1				0												1	1	1
829757151160	200	2019-12-15	1988	0	0	0		0	1	3	0	0	0	1	0	0	1	1	0	1	2	1	0	1	3	1	3	1			1				1	0	0	1	1	1	0	1	1	2	3	0	1	0	1
832760233230	100	2019-11-02	1992	0	0	1		0	1	4	0	1							0	1	2	0	1	1	0	0		0	2	3	1				2	1	0	0	0	1	1	1	1	1	2	1	1	1	1
833026931721	200	2020-02-02	1995	0	0	0		0	1	3	0	1							0	1	2	3	0	1	3	1	3	1			1				2	0	1	0	1	1	0	1	1	2	1	1	1	0	1
833267638894	100	2020-02-27	1996	0	0	2		0	1	3	0	1							0	2	0	2	0	0		2	2	0	1	2	1				0												1	1	1
833774790665	200	2020-02-17	1994	0	0	2		0	1	4	2	1							0	2	2	3	0	2	3	0		1			1				3	1	1	1	1	1	0	1	0	2	3	1	0	1	1
833907075145	100	2020-03-09	1998	0	0	1		0	0	0	0	0	1	1	0	1	1	1	1												1				0												1	0	1
835354170655	200	2020-04-03	1990	0	0	0		0	1	4	0	1							0	1	2	3	1	0		0		1			1				0												1	1	1
835850085166	500	2019-10-23	1990	0	0	2	0	0	0	3	0	0	1	0	1	1	1	1	0	20	1	2	0	0		20	2	1			1				2	1	1	1	1	1	0	1	3	1	2	1	1	0	1
838087449583	100	2020-05-30	1995	0	0	0		0	1	3	2	0	0	1	1	1	1	1	0	3	2	3	0	3	3	3	3	1			1				1	0	0	0	1	1	1	1	1	1	2	1	1	0	1
859631645563	500	2020-04-13	1990	0	0	1		0	1	2	0	0	1	1	0	1	1	1	0	3	2	1	1	0		3	1	0	1	0	1				0												1	0	1
863770157734	300	2020-04-13	1987	0	0	1		2	0	2	3	1							0	1	1	3	0	1	3	1	3	0	3	3	1				0												1	1	1
865645754827	100	2020-04-28	1978	0	0	2	0	1	0	2	2	0	1	1	1	0	1	1	1												0	1	1	0	0												1	1	1
865737516958	300	2020-03-09	1996	0	0	2	0	0	1	3	3	1							0	2	2	3	0	0		2	3	1			1				0												1	0	1
869180808228	200	2019-10-30	1984	0	0	1		0	1	2	0	0	1	0	1	1	1	1	0	2	2	3	0	1	3	0		0	1	1	1				0												1	0	1
869554526778	500	2020-04-02	1996	0	0	1		0	1	0	0	0	0	1	0	0	1	1	0	1	0	3	0	0		1	3	1			1				4	0	0	0	0	1	0	1	2	2	2	1	0	0	1
871302729617	400	2020-03-16	1979	0	0	2	0	1	1	3	0	1							0	2	1	1	1	0		0		1			0	1	0	1	2	1	1	1	1	1	0	1	1	2	2	1	1	0	1
871580270503	200	2019-11-06	1994	0	0	1		0	1	2	0	0	1	1	1	0	1	1	0	1	1	2	1	0		0		1			1				0												1	1	1
872469216013	100	2020-05-26	1991	0	0	0		0	2	4	3	0	0	1	1	1	1	1	0	1	1	2	1	1	2	0		1			1				0												1	0	1
879824895647	300	2020-05-10	1991	0	0	2	0	0	1	3	0	0	0	0	1	0	1	1	0	1	0	3	0	0		0		0	0		1				4	1	0	1	0	1	0	1	1	1	0	1	1	1	1
888764097159	100	2020-05-20	1971	0	0	1		0	1	4	0	1							0	2	0	3	0	1	3	2	3	1			1				0												1	1	1
889961730817	200	2020-04-29	1996	0	0	1		0	1	3	0	0	1	1	0	1	1	0	0	1	0	3	0	1	3	0		1			1				1	0	0	0	0	0	0	1	1	0	2	0	1	1	1
899610568535	300	2020-05-22	1985	0	0	1		0	2	3	0	1							0	2	1	3	0	0		1	3	1			1				0												1	1	1
900499591814	500	2020-03-20	1991	0	0	0		0	1	3	0	1							0	5	2	2	1	1	0	5	2	0	1	1	1				0												1	1	1
904287234835	400	2020-04-08	1990	0	0	0		1	1	4	2	0	0	1	1	1	1	1	0	1	1	1	1	1	0	1	0	0	0		0	1	3	0	4	1	0	1	0	1	1	1	2	2	2	1	1	1	1
905361189361	300	2020-05-08	1990	0	0	0		0	1	2	2	1							0	1	1	3	0	1	3	1	3	1			1				0												0	1	1
906370427013	100	2020-01-18	1979	0	0	0		1	1	4	2	1							0	1	1	3	0	1	3	1	3	1			0	1	2	0	1	0	1	1	1	1	0	1	2	0	2	1	1	1	0
916493653308	300	2019-10-30	1990	0	0	0		0	0	4	0	0	1	0	0	0	1	1	0	5	1	2	1	1	0	4	2	0	1	0	1				1	1	1	1	1	1	0	1	0	1	3	0	1	0	1
924981079745	100	2019-11-23	1996	0	0	1		0	1	0	0	0	1	1	0	1	1	1	1												1				2	1	1	0	1	1	0	1	1	2	2	1	1	1	0
927262230669	200	2020-04-15	1990	0	0	2	1	0	1	3	0	1							0	1	2	2	0	1	2	0		1			1				1	1	1	0	1	1	1	1	1	2	3	0	1	1	1
931853063693	200	2019-12-12	1992	0	0	2	0	0	1	3	0	0	1	1	0	1	1	1	0	1	1	2	0	1	2	0		1			1				2	1	0	0	0	1	0	1	1	2	2	1	1	0	1
938175056023	100	2020-05-23	1991	0	0	0		0	1	1	0	1							1												1				2	0	0	0	0	0	0	1	3	2	1	1	0	0	0
938974008495	100	2020-05-15	1998	0	0	1		0	1	2	0	1							0	4	1	1	1	0		4	1	1			1				2	0	0	0	0	0	0	1	1	2	2	1	1	1	1
946743334171	200	2020-05-30	1990	0	0	2	0	0	1	3	0	0	1	0	0	1	1	1	0	2	2	0	1	1	0	0		0	2	3	1				2	1	1	1	1	0	0	1	1	1	2	1	0	1	1
947669344887	200	2020-02-29	1997	0	0	2	0	0	1	3	0	0	1	1	0	1	1	1	0	1	0	0	1	1	0	1	0	1			1				2	0	1	0	1	1	1	1	1	2	3	1	0	1	1
948417894138	300	2020-05-18	1989	0	0	1		0	0	2	2	1							1												1				0												1	1	1
951672595331	200	2019-11-06	1987	0	0	1		0	1	3	0	0	1	1	0	1	1	1	0	6	2	1	0	6	1	6	1	1			1				1	0	1	1	0	1	0	1	2	1	2	1	1	0	0
952071105633	100	2019-11-16	1996	0	0	0		0	0	2	2	1							0	4	1	3	0	0		0		0	1	2	1				0												1	0	1
955453037319	200	2019-11-14	1991	0	0	2	0	0	1	4	0	0	1	1	0	1	1	1	0	1	1	3	0	1	3	0		1			1				2	1	1	1	1	1	0	1	1	3	2	1	1	1	1
956751177186	100	2019-11-06	1988	0	0	0		0	1	3	0	0	0	1	0	1	1	1	0	1	1	3	0	1	3	0		1			1				2	0	0	0	0	0	0	1	1	2	2	1	1	0	1
958459060329	100	2020-04-17	1997	0	0	0		0	1	4	3	0	0	1	1	1	1	1	1												1				2	1	1	1	0	1	0	1	1	1	2	1	1	1	1
959351028352	200	2019-12-18	1995	0	0	1		0	1	2	0	0	1	1	1	1	1	0	0	1	1	2	0	1	2	1	2	1			1				0												1	1	1
965732457112	500	2019-10-23	1995	0	0	1		0	0	2	0	0	0	0	0	0	1	1	0	14	0	2	0	7	1	7	3	0	2	3	1				3	0	0	0	0	1	0	1	3	2	2	1	0	0	0
972672995734	500	2019-12-10	1991	0	0	0		0	1	4	0	0	1	1	0	1	1	1	0	3	1	3	0	2	3	1	3	1			1				2	1	1	1	1	1	0	1	1	1	2	1	1	1	1
979177790790	500	2020-05-01	1995	0	0	2	0	0	1	2	0	1							0	1	1	1	1	0		0		1			1				0												1	1	1
986034341087	100	2019-11-19	1981	0	0	2	0	1	0	3	2	1							0	1	1	2	0	0		1	3	1			0	1	2	0	0												1	1	0
987840719063	100	2020-03-29	1990	0	0	0		0	1	4	0	0	1	0	0	1	1	1	1												1				0												1	1	1
989225976283	300	2020-05-12	1982	0	0	2	0	0	1	3	0	0	0	1	1	1	1	0	0	1	0	2	1	1	0	1	2	0	1	1	1				2	0	0	0	0	1	0	1	1	1	2	1	1	1	0
994574629394	100	2020-03-18	2000	0	0	2	0	0	0	0	0	1							0	2	1	3	0	2	3	0		1			1				1	0	0	1	1	1	0	1	1	1	1	2	1	0	1
995552564419	500	2020-05-24	1993	0	0	2	0	0	1	4	2	1							0	3	2	3	0	2	3	2	3	0	2	4	1				0												1	1	1
[truncated: 105 more columns]
