# Supplementary material for: Monetary incentives and peer referral in promoting secondary distribution of HIV self-testing among men who have sex with men in China: A randomized controlled trial
Source: PLoS Med. 2022 Feb 14;19(2):e1003928. doi: 10.1371/journal.pmed.1003928 (PMC8887971; doi:10.1371/journal.pmed.1003928)
Supplement: S1 Data — (ZIP) [file pmed.1003928.s011.zip › RCTcodebook_09142021.xlsx]

## Sheet: Index baseline survey
		Chinese	English	Answer Key
	A	应付金额	deposit supposed to pay	Number
	B	申请日期	application date	Number
Demographic info	C	您的你出生年份是？	What is your year of birth?	Number
	D	您的生理性别是（出生性别）？	What is your sex at birth?	0=male; 1=female
	E	您过去一年是否曾与男性发生过性行为?	Have you ever had sexual intercourse with a man in the past one year?	0=yes; 1=no
	F	您的组别	arm	0=control; 1= SD-M group; 2= SD-M-PR group
	G	是否已生成专属二维码	whether you have a Exclusive QR code	0=yes; 1=no
	H	请问您目前的婚姻状况是？	What is your marital status?	0=single;1=engaged or married;2=divorced or separate;3=widowed
	I	您所完成的最高学历是?	Your level of education is?	0=high school or below high school; 1=college;2=graduate
	J	您2的个人收入大概有多少？	What is your average monthly income?	0=less than 1500; 1=1500~3000; 2=3001~5000; 3=5001~8000;4=more than 8000
	K	您认为自己的性取向是：	What is your sexual orientation?	0=homosexual; 1=heterosexual;2=bisexual;3=uncertain
	L	您是否有将您的性取向或者您曾跟男性发生过性行为的事情，告诉过性伴以外的其他人（包括医务工作者）？	Have you disclosed your sexual orientation or sexual activity with men to others? (including health workers	0=Yes; 1=No
who did you told if you have told others？	M.A	医务工作者	Medical workers	0=Yes; 1=No
	M.B	家庭成员	Family members	0=Yes; 1=No
	M.C	没有性关系的普通朋友	ordinary friends with no sex relationship	0=Yes; 1=No
	M.D	同事	colleagues	0=Yes; 1=No
	M.E	雇主	employers	0=Yes; 1=No
	M.F	除了上述提及的人，有没有将性取向告诉给其他人？	Others	0=Yes; 1=No
Sexual behaviors with men	N	最近三个月，您与男性发生过肛交性行为吗？	Have you had anal sexual intercourse with a man in the last 3 months?	0=Yes; 1=No
	O	最近三个月，您曾与多少个不同的男性发生过肛交性行为？	In the last 3 months, with how many men have you had anal sexual intercourse?	Number
	P	在最近的三个月里， 您与男性发生性行为时，您的性角色主要是	In the last 3 months, what was your role when you had sex with men?	0=receptive (“0”); 1=insertive ("1"); 2=both
	Q	最近三个月，您与男性发生肛交性行为时使用安全套的频率如何？	In the last 3 months, how frequently did you use condoms when you had anal sexual intercourse with men?	0=never; 1=rarely (less than half the time); 2=frequenty (more than half the time; 3=every time
	R	最近一次与男性发生肛交性行为时，您或对方是否使用了安全套？	Did you use a condom the most recent time you had anal sex with a man?	0=Yes; 1=No
	S	最近三个月，您有多少个男性固定性伴？	In the last 3 months, how many stable male partners did you have?	number
	T	最近三个月，您与男性固定性伴发生肛交性行为时使用安全套的频率如何？	In the last 3 months, how frequently did you use condoms when you had sex with stable male partners?	0=never; 1=rarely (less than half the time); 2=frequenty (more than half the time; 3=every time
	U	最近三个月，您有多少个男性临时性伴？	In the last 3 months, how many casual male partners did you have?	Number
	V	您与男性临时性伴发生肛交性行为时使用安全套的频率如何？	In the last 3 months, how frequently did you use condoms when you had sex with casual male partners?	0=never; 1=rarely (less than half the time); 2=frequenty (more than half the time; 3=every time
	W	您是否使用过Rush，0号胶囊、G点液或其他类型的新型毒品（非医疗用途）	have you ever used Rush, zero capsule,G point liquid or other drugs (exclude medical use)	0=Yes; 1=no
	X	在过去3个月，您使用任何上述新型毒品的频率是？（非医疗用途）	in the last 3 months, how frenquency did you use the new drugs above?	0=never; 1=once or twice; 2=every week; 3=every month
	Y	在过去1个月，您在性交之前使用任何上述新型毒品的频率是	in the past 1 month, the frenquency you used the new drugs above before having sex.	0=0; 1=1; 2=2; 3=3-4; 4=5 or more than 5 times
Sexual behaviors with women	Z	最近三个月，您与女性发生过性行为吗？	In the last 3 months, did you have sex with women?	0=Yes; 1=no
	AA	最近三个月，您曾与多少个不同的女性发生过性行为？	With how many different women did you have sex in the last 3 months?	Number
	AB	最近三个月，您与女性发生性行为时使用安全套的频率如何？	In the last 3 months, how frequent did you use condoms when you had sex with women?	0=never; 1=rarely (less than half the time); 2=frequenty (more than half the time; 3=every time
	AC	最近一次，您与女性发生性行为时使用安全套了吗？	Did you use a condom when you most recently had sex with a woman?	0=Yes; 1=no
Personal social impact	AD	总的来说，您跟其他人谈及艾滋病/性病相关内容的频率是（包括线上和线下）？	Overall, how frequently do you discuss HIV/STI related topics with others (including on- and off-line)	0=never; 1=nearly once a year; 2= nearly once a month; 3= nearly once a week; 4= nearly more than once a week
When you discuss HIV/STI related topics with others, how information do you provide them (including on- and off-line)/当您跟他人谈及艾滋病/性病相关内容时，您会给他们提供多少相关信息（包括线上和线下）？	AE.A	关于艾滋病/性病现场检测点的信息，例如哪里可以检测	Information about on-site HIV/STD testing sites, such as where to test	0=Yes; 1=no
	AE.B	关于艾滋病/性病检测过程的信息，例如检测如何进行	Information about the HIV/STD testing process, such as how the testing is performed	0=Yes; 1=no
	AE.C	关于窗口期的信息，例如高危性行为多久后检测才会有效	Information about the window period, such as how long it takes for HIV testing to test	0=Yes; 1=no
	AE.D	关于检测结果的信息，例如检测后如何通知结果	Information about the test results, such as how to notify the results after the test	0=Yes; 1=no
	AE.E	关于检测阳性结果后续的信息，例如如何领药，服药	Information about follow-up services after testing HIV positive, such as how to get and take the medicine	0=Yes; 1=no
	AE.F	关于自检的信息，例如哪里可以购买自检，如何做自检	Information about the self-test, such as where to buy HIVST kits, how to do the self-test	0=Yes; 1=no
	AE.G	几乎没有提供过相关信息	Barely provided information.	0=Yes; 1=no
	AF	在过去的3个月里，您跟多少人谈及过艾滋病/性病相关内容（包括线上和线下）？	In the last 3 months, with how many people did you discuss HIV/STI related topics (including on- and off-line)?	0=none;1=1-3 people; 2=4-6 people; 3=7-9 people; 4=more than 10
	AG	您在您的社交圈里被他人咨询关于艾滋病/性病相关内容的可能性有多大（包括线上和线下）？	How likely are others in your social network to seek advice from you about HIV/STIs (including on- and off-line)?	0=very unlikely;1=unlikely; 2=likely; 3=very likely
	AH	当您和圈子里的人讨论艾滋病/性病相关内容时，以下哪种情况发生比较多（包括线上和线下）？	When you discuss HIV/STI related topics with others in your network, what of the following is the most likely scenario? (including on- and off-line)	0=others always give you information; 1=others often give you information; 2=you often give others information; 3=you always give others information
	AI	总的来说，当您和他人讨论艾滋病/性病相关内容时，他们向您寻求建议的频率是（包括线上和线下）？	Overall, when you discuss HIV/STIs with others, how frequently do they seek advice from you (on-or off-line)?	0=never; 1=rarely; 2=often; 3=very often
Please check all the following statements that meet your actual situation	AJ.A	我在男同社群工作中担任过志愿者	I have worked as a volunteer in the gay community	0=Yes; 1=No
	AJ.B	我愿意为不是朋友的男同社群成员提供帮助	I am willing to help members of the gay community who are not my friends	0=Yes; 1=No
	AJ.C	我知悉男同社群中的很多交友活动	I am aware of many dating activities in the gay community	0=Yes; 1=No
	AJ.D	我知悉男同社群中的很多非交友活动	I am aware of many non-dating activities in the gay community	0=Yes; 1=No
	AJ.E	我曾向男同社群机构捐款	I have donated to gay community organizations	0=Yes; 1=No
	AJ.F	我希望促进男同社群内部积极的改变	I want to promote positive change within the gay community	0=Yes; 1=No
	AJ.G	以上情况都没有	None of the above	0=Yes; 1=No
Social network	AK	请问除了家人外，平时您会和谁一起？比如一起吃饭，一起外出游玩，或者一起逛街等。 他/她的昵称或者名字的首字母是 ________（或者随便填个代号，如KY）	who do you always hang out with except for family memners? His/her initial name？	name1
	AL	您跟他/她的关系是？	what is your relationship with her/him?	0=friend; 1=acquaintance; 2=colleague；3=lover；4=other
	AM	他/她认为他/她自身的性别是？	What is her/his sexual self-identification?	0=male;1= female; 2=transgender; 3=not sure/others
	AN	他/她的性取向是？	What is her/his sexual orientation?	0= heterosexual； 1=homosexual；2=bisexual；3=not sure/others
	AO	您多久和他/她联系一次？	How often do you contact with her/him？	0= once a year; 1= every half a year; 2= every month; 3=every week; 4=every day
	AP	您在过去一年中是否有跟他/她发生过性行为？	Did you have sex with her/him in the past year?	0=Yes; 1=No
Who did he/she talk about his/her sex orientation or sex experience?/他/她过去是否有跟其他人谈论过自身的性取向或者与同性的性行为经历？	AQ.A	家庭成员	Family members	0=Yes; 1=No
	AQ.B	工作同事	colleagues	0=Yes; 1=No
	AQ.C	异性恋朋友	Friends who are heterosexual	0=Yes; 1=No
	AQ.D	医务工作者	Medical workers	0=Yes; 1=No
	AQ.E	没有和他人说过	Never talked to others	0=Yes; 1=No
	AQ.F	不清楚	Not sure	0=Yes; 1=No
	AR	您和他/她发生性行为的频率是？	How frequently do you have sex with her/him?	0= once a year; 1= every half a year; 2= every month; 3=every week; 4=every day
	AS	在发生性行为的过程中，您和他/她使用安全套的频率是	How frequently do you use condom when you have sex with her/him?	0=never; 1=rarely (less than half the time); 2=frequenty (more than half the time; 3=every time
	AT	您本次是否会向他/她提供自检试剂？	will you supply her with kits this time?	0=Yes; 1=No
	AU	请问除了家人外，平时您会和谁一起(除前面列举的人外)？比如一起吃饭，一起外出游玩，或者一起逛街等。	who do you always hang out with except for family memners（exclude the people listed above）?	0=Yes; 1=No
	AV	那么，他/她的昵称或名字的首字母是________（或者随便填个代号，如KY	his/her initial name？	name2
	AW	您跟他/她的关系是？	what is your relationship with her/him?	0=friend; 1=acquaintance; 2=colleague；3=lover；4=other
	AX	他/她认为他/她自身的性别是？	What is her/his sexual self-identification?	0=male;1= female; 2=transgender; 3=not sure/others
	AY	他/她的性取向是？	What is her/his sexual orientation?	0= heterosexual； 1=homosexual；2=bisexual；3=not sure/others
	AZ	您多久和他/她联系一次？	How often do you contact with her/him？	0= once a year; 1= every half a year; 2= every month; 3=every week; 4=every day
	BA	您在过去一年中是否有跟他/她发生过性行为？	Did you have sex with her/him in the past year?	0=Yes; 1=No
Who did he/she talk about his/her sex orientation or sex experience?/他/她过去是否有跟其他人谈论过自身的性取向或者与同性的性行为经历？	BB.A	家庭成员	Family members	0=Yes; 1=No
	BB.B	工作同事	colleagues	0=Yes; 1=No
	BB.C	异性恋朋友	Friends who are heterosexual	0=Yes; 1=No
	BB.D	医务工作者	Medical workers	0=Yes; 1=No
	BB.E	没有和他人说过	Never talked to others	0=Yes; 1=No
	BB.F	不清楚	Not sure	0=Yes; 1=No
	BC	您和他/她发生性行为的频率是？	How frequently do you have sex with her/him?	0= once a year; 1= every half a year; 2= every month; 3=every week; 4=every day
	BD	在发生性行为的过程中，您和他/她使用安全套的频率是	How frequently do you use condom when you have sex with her/him?	0=never; 1=rarely (less than half the time); 2=frequenty (more than half the time; 3=every time
	BE	您本次是否会向他/她提供自检试剂？	will you supply her with kits this time?	0=Yes; 1=No
	BF	请问除了家人外，平时您会和谁一起(除前面列举的人外)？比如一起吃饭，一起外出游玩，或者一起逛街等。	who do you always hang out with except for family memners（exclude the people listed above）?	0=Yes; 1=No
	BG	那么，他/她的昵称或名字的首字母是________（或者随便填个代号，如KY	his/her initial name？	name3
	BH	您跟他/她的关系是？	what is your relationship with her/him?	0=friend; 1=acquaintance; 2=colleague；3=lover；4=other
	BI	他/她认为他/她自身的性别是？	What is her/his sexual self-identification?	0=male;1= female; 2=transgender; 3=not sure/others
	BJ	他/她的性取向是？	What is her/his sexual orientation?	0= heterosexual； 1=homosexual；2=bisexual；3=not sure/others
	BK	您多久和他/她联系一次？	How often do you contact with her/him？	0= once a year; 1= every half a year; 2= every month; 3=every week; 4=every day
	BL	您在过去一年中是否有跟他/她发生过性行为？	Did you have sex with her/him in the past year?	0=Yes; 1=No
Who did he/she talk about his/her sex orientation or sex experience?/他/她过去是否有跟其他人谈论过自身的性取向或者与同性的性行为经历？	BM.A	家庭成员	Family members	0=Yes; 1=No
	BM.B	工作同事	colleagues	0=Yes; 1=No
	BM.C	异性恋朋友	Friends who are heterosexual	0=Yes; 1=No
	BM.D	医务工作者	Medical workers	0=Yes; 1=No
	BM.E	没有和他人说过	Never talked to others	0=Yes; 1=No
	BM.F	不清楚	Not sure	0=Yes; 1=No
	BN	您和他/她发生性行为的频率是？	How frequently do you have sex with her/him?	0= once a year; 1= every half a year; 2= every month; 3=every week; 4=every day
	BO	在发生性行为的过程中，您和他/她使用安全套的频率是	How frequently do you use condom when you have sex with her/him?	0=never; 1=rarely (less than half the time); 2=frequenty (more than half the time; 3=every time
	BP	您本次是否会向他/她提供自检试剂？	will you supply her with kits this time?	0=Yes; 1=No
	BQ	请问除了家人外，平时您会和谁一起(除前面列举的人外)？比如一起吃饭，一起外出游玩，或者一起逛街等。	who do you always hang out with except for family memners（exclude the people listed above）?	0=Yes; 1=No
	BR	您在过去一年中是否有其他未包括在以上日常社交网络中的性伴	Do you have other sex partners exclude the listed above in the past one year?	0=Yes; 1=No
	BS	那么，他/她的昵称或名字的首字母是________（或者随便填个代号，如KY	his/her initial name？	name4
	BT	您跟他/她的关系是？	what is your relationship with her/him?	0=friend; 1=acquaintance; 2=colleague；3=lover；4=other
	BU	他/她认为他/她自身的性别是？	What is her/his sexual self-identification?	0=male;1= female; 2=transgender; 3=not sure/others
	BV	他/她的性取向是？	What is her/his sexual orientation?	0= heterosexual； 1=homosexual；2=bisexual；3=not sure/others
Who did he/she talk about his/her sex orientation or sex experience?/他/她过去是否有跟其他人谈论过自身的性取向或者与同性的性行为经历？	BW.A	家庭成员	Family members	0=Yes; 1=No
	BW.B	工作同事	colleagues	0=Yes; 1=No
	BW.C	异性恋朋友	Friends who are heterosexual	0=Yes; 1=No
	BW.D	医务工作者	Medical workers	0=Yes; 1=No
	BW.E	没有和他人说过	Never talked to others	0=Yes; 1=No
	BW.F	不清楚	Not sure	0=Yes; 1=No
	BX	您和他/她发生性行为的频率是？	How frequently do you have sex with her/him?	0= once a year; 1= every half a year; 2= every month; 3=every week; 4=every day
	BY	在发生性行为的过程中，您和他/她使用安全套的频率是	How frequently do you use condom when you have sex with her/him?	0=never; 1=rarely (less than half the time); 2=frequenty (more than half the time; 3=every time
	BZ	您本次是否会向他/她提供自检试剂？	will you supply her with kits this time?	0=Yes; 1=No
	CA	除了上面已经列举的人，您在过去一年中是否还有其他的性伴？	do you other sex partners（exclude the people listed above）?	0=Yes; 1=No
	CB	那么，他/她的昵称或名字的首字母是________（或者随便填个代号，如KY	his/her initial name？	name5
	CC	您跟他/她的关系是？	what is your relationship with her/him?	0=friend; 1=acquaintance; 2=colleague；3=lover；4=other
	CD	他/她认为他/她自身的性别是？	What is her/his sexual self-identification?	0=male;1= female; 2=transgender; 3=not sure/others
	CE	他/她的性取向是？	What is her/his sexual orientation?	0= heterosexual； 1=homosexual；2=bisexual；3=not sure/others
Who did he/she talk about his/her sex orientation or sex experience?/他/她过去是否有跟其他人谈论过自身的性取向或者与同性的性行为经历？	CF.A	家庭成员	Family members	0=Yes; 1=No
	CF.B	工作同事	colleagues	0=Yes; 1=No
	CF.C	异性恋朋友	Friends who are heterosexual	0=Yes; 1=No
	CF.D	医务工作者	Medical workers	0=Yes; 1=No
	CF.E	没有和他人说过	Never talked to others	0=Yes; 1=No
	CF.F	不清楚	Not sure	0=Yes; 1=No
	CG	您和他/她发生性行为的频率是？	How frequently do you have sex with her/him?	0= once a year; 1= every half a year; 2= every month; 3=every week; 4=every day
	CH	在发生性行为的过程中，您和他/她使用安全套的频率是	How frequently do you use condom when you have sex with her/him?	0=never; 1=rarely (less than half the time); 2=frequenty (more than half the time; 3=every time
	CI	您本次是否会向他/她提供自检试剂？	will you supply her with kits this time?	0=Yes; 1=No
	CJ	除了上面已经列举的人，您在过去一年中是否还有其他的性伴？	do you other sex partners（exclude the people listed above）?	0=Yes; 1=No
	CK	那么，他/她的昵称或名字的首字母是________（或者随便填个代号，如KY	his/her initial name？	name6
	CL	您跟他/她的关系是？	what is your relationship with her/him?	0=friend; 1=acquaintance; 2=colleague；3=lover；4=other
	CM	他/她认为他/她自身的性别是？	What is her/his sexual self-identification?	0=male;1= female; 2=not sure/others
	CN	他/她的性取向是？	What is her/his sexual orientation?	0= heterosexual； 1=homosexual；2=bisexual；3=not sure/others
Who did he/she talk about his/her sex orientation or sex experience?/他/她过去是否有跟其他人谈论过自身的性取向或者与同性的性行为经历？	CO.A	家庭成员	Family members	0=Yes; 1=No
	CO.B	工作同事	colleagues	0=Yes; 1=No
	CO.C	异性恋朋友	Friends who are heterosexual	0=Yes; 1=No
	CO.D	医务工作者	Medical workers	0=Yes; 1=No
	CO.E	没有和他人说过	Never talked to others	0=Yes; 1=No
	CO.F	不清楚	Not sure	0=Yes; 1=No
	CP	您和他/她发生性行为的频率是？	How frequently do you have sex with her/him?	0= once a year; 1= every half a year; 2= every month; 3=every week; 4=every day
	CQ	在发生性行为的过程中，您和他/她使用安全套的频率是	How frequently do you use condom when you have sex with her/him?	0=never; 1=rarely (less than half the time); 2=frequenty (more than half the time; 3=every time
	CR	您本次是否会向他/她提供自检试剂？	will you supply her with kits this time?	0=Yes; 1=No
Previous HIV testing experience	CS	在此次检测之前，您是否做过HIV检测？	Have you ever tested for HIV before this time?	0=Yes; 1=No
	CT	您上一次是在哪里做的HIV检测？	How did you test for HIV the previous time?	0=self test; 1=medical service; 2=CBO; 3=blood donation institution test; 4=testing at CDC on the site; 5= others
	CU	您上一次用于自检的试剂是如何获得？	How did you obtain your previous self-test kit?	0=purchased from an online platform (e.g. Taobao ); 1=gift from a friend; 2=purchased from a pharmacy; 3=through CDC or clinic; 4=MSM offline services; 5=other
	CV	您上一次是什么时候做的HIV检测？	When was the last time you tested for HIV?	0= <3mo; 1= 3-6mo; 2=>6mo
	CW	您知道上一次的检测结果吗？	2	0=yes, negative; 1=yes, positive; 2=don't know
	CX	这次您想申请几份自检试剂？	How many self test kits do you want to request this time?	Number
	CY	请问您申请的自检包是否准备赠送给他人？	Do you plan to give the kit to others?	0=Yes; 1=No
	CZ	您是否愿意生成您的自检包单独推广链接？	Do you want to get the promotion link of the kit?	0=Yes; 1=No
	DA	请填写自检服务包的收货地址(省)：	The address of your kit(province)	0=Guangdong/广东省；1=Heilongjiang/黑龙江省；2=Hebei/河北省；3=Jiangxi/江西省；4=Hubei/湖北省；5=Chongqing/重庆市；6=Henan/河南省；7=Liaoning/辽宁省；8=Jiangsu/江苏省；9=Guangxi/广西壮族自治区；10=Shandong/山东省；11=Zhejiang/浙江省；12=Fujian/福建省；13=Shanxi1/陕西省；14=Beijing/北京市；15= Hunan/湖南省；16=Sichuan/四川省；17=Jilin/吉林省；18=Shanghai/上海市；19=Anhui/安徽省；20=Shanxi2/山西省；21=Guizhou/贵州省；22=Gansu/甘肃省；23=Hainan/海南省；24=Ningxia/宁夏回族自治区；
	DB	请填写自检服务包的收货地址(市)：	The address of your kit(city)	0=Shanghai/上海市；1=Nanjing/南京市；2=Beijing/北京市；3=Nanning/南宁市；4=Chengdu/成都市；5=Hefei/合肥市;6=宿州市/Suzhou1; 7=Zibo/淄博市; 8=Hezeng/菏泽市；9=Dongguan/东莞市；10=Zhongshan/中山市；11=Foshan/佛山市；12=Guangzhou/广州市；13=Linyi/临沂市；14=Huizhou/惠州市；15=Jieyang/揭阳市；16=Shantou/汕头市；17=Shanwei/汕尾市；18=Jiangmen/江门市；19=Shenzhen/深圳市；20=Chaozhou/潮州市；21=Zhuhai/珠海市；22=Zhaoqing/肇庆市；23=Maoming/茂名市；24=Yangjiang/阳江市；25=Shaoguan/韶关市；26=Wuzhou/梧州市；…
	DC	查询码	comfirmation code	number
	DD	最终传递了多少自检包	Number of actual kits distribution	number
	DE	最终传递受赠者人数	Number of unique alters distributed	number
	DF	最终传递首次受赠者人数	Number of newly-tested alters distributed	number
	DG	最终传递阳性受赠者人数	Number of alters with HIV-reactive results distributed	number

## Sheet: alter survey
Survey Question #	column	Chinese	English	Answer Key
	A	查询码	confirmation code	number
	B	组别	arm	0=control; 1= SD-M group; 2= SD-M-PR group
	C	回传日期	response date	number
	D	专业结果判读	result	0=HIV-,Syphilis-；1=HIV-,Syphilis+；2=HIV+,Syphilis-；3=HIV+,Syphilis+；4=invalid
	E	您本人是自检试剂的申请者还是受赠者？	Are you index or alters？	0=index;1=alter
	F	您的自检服务包编号是	the ST code	character
	G	请选择您回传结果时的地理位置（省）：	The address of your kit(province)	0=Guangdong/广东省；1=Heilongjiang/黑龙江省；2=Hebei/河北省；3=Jiangxi/江西省；4=Hubei/湖北省；5=Chongqing/重庆市；6=Henan/河南省；7=Liaoning/辽宁省；8=Jiangsu/江苏省；9=Guangxi/广西壮族自治区；10=Shandong/山东省；11=Zhejiang/浙江省；12=Fujian/福建省；13=Shanxi1/陕西省；14=Beijing/北京市；15= Hunan/湖南省；16=Sichuan/四川省；17=Jilin/吉林省；18=Shanghai/上海市；19=Anhui/安徽省；20=Shanxi2/山西省；21=Guizhou/贵州省；22=Gansu/甘肃省；23=Hainan/海南省；24=Ningxia/宁夏回族自治区；
	H	请选择您回传结果时的地理位置（市）：	The address of your kit(city)	0=Shanghai/上海市；1=Nanjing/南京市；2=Beijing/北京市；3=Nanning/南宁市；4=Chengdu/成都市；5=Hefei/合肥市;6=宿州市/Suzhou1; 7=Zibo/淄博市; 8=Hezeng/菏泽市；9=Dongguan/东莞市；10=Zhongshan/中山市；11=Foshan/佛山市；12=Guangzhou/广州市；13=Linyi/临沂市；14=Huizhou/惠州市；15=Jieyang/揭阳市；16=Shantou/汕头市；17=Shanwei/汕尾市；18=Jiangmen/江门市；19=Shenzhen/深圳市；20=Chaozhou/潮州市；21=Zhuhai/珠海市；22=Zhaoqing/肇庆市；23=Maoming/茂名市；24=Yangjiang/阳江市；25=Shaoguan/韶关市；26=Wuzhou/梧州市；…
	I	是否已完成确证及转介治疗：	Have you received confirmation test and hiv treatment?	0=Yes; 1=No; 2=don't need;
	J	您与申请者是什么关系	what is your relationship with index	0=fixed homo-sex partner; 1=temporary homo-sex partner; 2= fixed heter-sex partner; 3=temporary heter-sex partner; 4= homo-sex friend; 5=heter-sex friend; 6=family member；7=others
demographic factors	K	您的你年龄是？	What is your age?	Number
	L	您的出生性别是（出生性别）？	What is your sex at birth?	0=male; 1=female
	M	您认为您的性别是？	What is your gender identity?	0=male; 1=female； 2=trans gender；3=not sure
	N	您认为您的性取向是	What is your sexual orientation?	0=heter; 1=homo； 2=bi；3=not sure
	O	您是否有将您的性取向或者您曾跟男性发生过性行为的事情，告诉过性伴以外的其他人（包括医务工作者）？	Have you disclosed your sexual orientation or sexual activity with men to others? (including health workers	0=Yes; 1=No
who did you told if you have told others？	P.A	医务工作者	Medical workers	0=Yes; 1=No
	P.B	家庭成员	Family members	0=Yes; 1=No
	P.C	没有性关系的普通朋友	ordinary friends with no sex relationship	0=Yes; 1=No
	P.D	同事	colleagues	0=Yes; 1=No
	P.E	雇主	employers	0=Yes; 1=No
Sexual behaviors with men	Q	最近三个月，您与男性发生过肛交性行为吗？	Have you had anal sexual intercourse with a man in the last 3 months?	0=Yes; 1=No
	R	最近三个月，您曾与多少个不同的男性发生过肛交性行为？	In the last 3 months, with how many men have you had anal sexual intercourse?	Number
	S	在最近的三个月里， 您与男性发生性行为时，您的性角色主要是	In the last 3 months, what was your role when you had sex with men?	0=receptive (“0”); 1=insertive ("1"); 2=both
	T	最近三个月，您与男性发生肛交性行为时使用安全套的频率如何？	In the last 3 months, how frequently did you use condoms when you had anal sexual intercourse with men?	0=never; 1=rarely (less than half the time); 2=frequenty (more than half the time; 3=every time
	U	最近一次与男性发生肛交性行为时，您或对方是否使用了安全套？	Did you use a condom the most recent time you had anal sex with a man?	0=Yes; 1=No
	V	最近三个月，您有多少个男性固定性伴？	In the last 3 months, how many stable male partners did you have?	number
	W	最近三个月，您与男性固定性伴发生肛交性行为时使用安全套的频率如何？	In the last 3 months, how frequently did you use condoms when you had sex with stable male partners?	0=never; 1=rarely (less than half the time); 2=frequenty (more than half the time; 3=every time
	X	最近三个月，您有多少个男性临时性伴？	In the last 3 months, how many casual male partners did you have?	Number
	Y	您与男性临时性伴发生肛交性行为时使用安全套的频率如何？	In the last 3 months, how frequently did you use condoms when you had sex with casual male partners?	0=never; 1=rarely (less than half the time); 2=frequenty (more than half the time; 3=every time
Sexual behaviors with female	Z	最近三个月，您与女性发生过性行为吗？	In the last 3 months, did you have sex with women?	0=Yes; 1=no
	AA	最近三个月，您曾与多少个不同的女性发生过性行为？	With how many different women did you have sex in the last 3 months?	Number
	AB	最近三个月，您与女性发生性行为时使用安全套的频率如何？	In the last 3 months, how frequent did you use condoms when you had sex with women?	0=never; 1=rarely (less than half the time); 2=frequenty (more than half the time; 3=every time
	AC	最近一次，您与女性发生性行为时使用安全套了吗？	Did you use a condom when you most recently had sex with a woman?	0=Yes; 1=no
previous HIV testing experience	AD	请回想一下，赠送者给您自检试剂时他是否跟您科普了HIV的相关知识	Did the donar told you some knowledge related to HIV when he/she gave you the kit?	0=Yes; 1=no
	AE	请回想一下，赠送者给您自检试剂时他是否跟您科普HIV检测的相关知识	Did the donar told you some knowledge related to HIV testing when he/she gave you the kit?	0=Yes; 1=no
	AF	请回想一下，赠送者给您自检试剂时他是否跟您解释HIV自检试剂的使用方法	Did the donar told you the use method of HIV testing kit when he/she gave you the kit?	0=Yes; 1=no
	AG	请回想一下，赠送者给您自检试剂时他是否跟您解释HIV自检结果的解读	Did the donar told you the method of reading the result of HIV testing kit when he/she gave you the kit?	0=Yes; 1=no
	AH	我不需要对方解释因为我对以上知识非常了解	I don’t need any explanation since I am pretty familiar with the knowledge above.	0=Yes; 1=no
	AI	当我做检测时，对方陪伴在我身边	When I was doing the test, I was accompanied by the donar.	0=Yes; 1=no
Please recall that when the donar gave you the kit, have you ever experienced the following situations?	AJ.A	我当时不理解他为什么要给我自检试剂	I didn’t understand why he gave me the HIVST kit.	0=Yes; 1=no
	AJ.B	我觉得他给我自检试剂对我是一种羞辱	I think it is a humiliation for me that he gave me the HIVST kit.	0=Yes; 1=no
	AJ,C	我觉得自己不被他信任	I don't think he trusts me.	0=Yes; 1=no
	AJ.D	我因为他给我自检试剂而跟他发生言语冲突，如吵架、辱骂对方等	I had verbal conflicts with him because he gave me the HIVST kit, such as quarreling, insulting each other, etc.	0=Yes; 1=no
	AJ.E	我因为他给我自检试剂而跟他发生肢体冲突，如推搡或用力拉扯或扭打对方等	I had physical conflicts with him because he gave me the HIVST kit, such as pushing or pulling or wrestling each other, etc.	0=Yes; 1=no
	AJ.F	对方通过比较强势的方法迫使我接受了检测，如威胁、冷落或者暴力等	He forced me to get tested through relatively harsh ways, such as threats, coldness, or violence.	0=Yes; 1=no
	AJ.G	我跟他的关系因为他要求我检测而变得疏远	Our relationship became estranged because he asked me to get tested.	0=Yes; 1=no
	AJ.H	以上均没有发生	None of the above happened	0=Yes; 1=no
	AK	您在拿到自检试剂后多久做的检测？	How long did you do the test after you got the kit?	0= within one day; 1= 1 to 3 days; 2=3 to 7 days ; 3= 7 to 30 days; 4= more than 1 month
	AL	您个人感觉此次自检试剂使用起来难易程度如何？	Do you think the kit is easy to use?	0=very easy; 1=quite easy; 2=quite difficult; 3=very difficult
	AM	此次检测您是否与赠送者同时进行了HIV检测（即两个人都检测）？	Did you and the index have the test at the same time?	0=Yes; 1=no
	AN	您是否知道申请者的HIV检测结果？	Do you know the index's result of HIV test?	0=Yes, he is positive; 1=Yes, he is negative; 2=no, I don’t know.
	AO	申请者是否知道您的HIV检测结果？	Does the index know your result of HIV test?	0=Yes, he knows I am positive; 1=Yes, he knows I am negative; 2=no, he doesn’t know.
	AP	在您做检测当天，您是否与赠送者发生性关系？	Did you have sex with he donar on the day of having test?	0=Yes; 1=no
	AQ	您与对方发生性行为是在检测之前还是检测之后？	The sex is before or after the test?	0=before the test; 1=after the test
	AR	您与对方发生性行为时，您或者对方使用安全套了吗？	Did you or your sex parter use condom when you have sex?	0=Yes; 1=no
	AS	在此次检测之前，您是否做过HIV检测？	Have you ever tested for HIV before this time?	0=Yes; 1=No
	AT	您上一次是在哪里做的HIV检测？	How did you test for HIV the previous time?	0=self test; 1=testing at a site with HIV related services
	AU	您知道上一次的检测结果吗？	Do you know your last test result?	0=yes, positive; 1=yes, negative; 2=don't know
	AV	您此次自己检测结果是？	what is your result of the HIV test this time?	0=positive;1=negtive;2=don't know/don't want to say
	AW	您是否去过医疗机构进行确证检测？	Did you go to medical institution to confirm the result of the test	0=Yes; 1=No;2=don't know/don't want to say
	AX	自您此次检测后至今，您大概和几个男性发生过肛交性行为？	After this test, with how many men have you had anal sexual intercourse?	number
	AY	自您此次检测后至今，您与男性性伴发生肛交时，您或者对方使用安全套的频率如何？	After this test, how frequently did you use condoms when you had anal sexual intercourse with men?	0=never; 1=rarely (less than half the time); 2=frequenty (more than half the time; 3=every time
	AZ	自您此次检测后至今，您大概和几个女性发生过肛交性行为？	After this test, with how many women have you had anal sexual intercourse?	number
	BA	自您此次检测后至今，您与女性性伴发生肛交时，您或者对方使用安全套的频率如何？	After this test, how frequently did you use condoms when you had anal sexual intercourse with women?	0=never; 1=rarely (less than half the time); 2=frequenty (more than half the time; 3=every time
	BB	HIV自检试剂与现场门诊检测，您更愿意选择怎样的检测方式呢？	What kind of testing method would you prefer to choose between HIV self-testing and on-site outpatient test?	0=HIV self-testing； 1=on-site outpatient test；2=no preference； 3=not sure
Social network information	BC	请问除了家人外，平时您会和谁一起？比如一起吃饭，一起外出游玩，或者一起逛街等。	who do you always hang out with except for family memners?	name1
	BD	您跟他/她的关系是？	what is your relationship with her/him?	0=friend; 1=acquaintance; 2=colleague；3=lover；4=other
	BE	他/她认为他/她自身的性别是？	What is her/his sexual self-identification?	0=male;1= female; 2=not sure/others; 3=transgender
	BF	他/她的性取向是？	What is her/his sexual orientation?	0= heterosexual； 1=homosexual；2=bisexual；3=not sure/others
	BG	您多久和他/她联系一次？	How often do you contact with her/him？	0= once a year; 1= every half a year; 2= every month; 3=every week; 4=every day
	BH	您在过去一年中是否有跟他/她发生过性行为？	Did you have sex with her/him in the past year?	0=Yes; 1=No
Did he/she talk about his/her sex orientation or sex experience?/他/她过去是否有跟其他人谈论过自身的性取向或者与同性的性行为经历？	BI.A	家庭成员	Family members	0=Yes; 1=No
	BI.B	工作同事	colleagues	0=Yes; 1=No
	BI.C	异性恋朋友	Friends who are heterosexual	0=Yes; 1=No
	BI.D	医务工作者	Medical workers	0=Yes; 1=No
	BI.E	没有和他人说过	Never talked to others	0=Yes; 1=No
	BI.F	不清楚	Not sure	0=Yes; 1=No
	BJ	您和他/她发生性行为的频率是？	How frequently do you have sex with her/him?	0= once a year; 1= every half a year; 2= every month; 3=every week; 4=every day
	BK	在发生性行为的过程中，您和他/她使用安全套的频率是	How frequently do you use condom when you have sex with her/him?	0=never; 1=rarely (less than half the time); 2= half the time; 3=frequenty (more than half the time; 4=every time
	BL	您本次是否会向他/她提供自检试剂？	will you supply her with kits this time?	0=Yes; 1=No
	BM	请问除了家人外，平日您会和谁一起？比如一起吃饭，一起外出游玩，或者一起逛街等。	who do you always hang out with except for family memners（exclude the people listed above）?	0=Yes; 1=No
	BN	如果有，那么，他/她的昵称或名字的首字母是？	If you have, what is the nickname or the initial of his/her name?	name2
	BO	您跟他/她的关系是？	what is your relationship with her/him?	0=friend; 1=acquaintance; 2=colleague；3=lover；4=other
	BP	他/她认为他/她自身的性别是？	What is her/his sexual self-identification?	0=male;1= female; 2=not sure/others; 3=transgender
	BQ	他/她的性取向是？	What is her/his sexual orientation?	0= heterosexual； 1=homosexual；2=bisexual；3=not sure/others
	BR	您多久跟她联系一次	how often do you contact with her/him？	0= once a year; 1= every half a year; 2= every month; 3=every week; 4=every day
	BS	您在过去一年中是否有跟他/她发生过性行为	Did you have sex with her/him in the past year?	0=Yes; 1=No
Did he/she talk about his/her sex orientation or sex experience?/他/她过去是否有跟其他人谈论过自身的性取向或者与同性的性行为经历？	BT.A	家庭成员	Family members	0=Yes; 1=No
	BT.B	工作同事	colleagues	0=Yes; 1=No
	BT.C	异性恋朋友	Friends who are heterosexual	0=Yes; 1=No
	BT.D	医务工作者	Medical workers	0=Yes; 1=No
	BT.E	没有和他人说过	Never talked to others	0=Yes; 1=No
	BT.F	不清楚	Not sure	0=Yes; 1=No
	BU	您和他/她发生性行为的频率是？	How frequently do you have sex with her/him?	0= once a year; 1= every half a year; 2= every month; 3=every week; 4=every day
	BV	在发生性行为的过程中，您和他/她使用安全套的频率是	How frequently do you use condom when you have sex with her/him?	0=never; 1=rarely (less than half the time); 2= half the time; 3=frequenty (more than half the time; 4=every time
	BW	您本次是否会向他/她提供自检试剂？	will you supply her with kits this time?	0=Yes; 1=No
	BX	请问除了家人外，平日您会和谁一起？比如一起吃饭，一起外出游玩，或者一起逛街等。	who do you always hang out with except for family memners（exclude the people listed above）?	0=Yes; 1=No
	BY	如果有，那么，他/她的昵称或名字的首字母是？	If you have, what is the nickname or the initial of his/her name?	name3
	BZ	您跟他/她的关系是？	what is your relationship with her/him?	0=friend; 1=acquaintance; 2=colleague；3=lover；4=other
	CA	他/她认为他/她自身的性别是？	What is her/his sexual self-identification?	0=male;1= female; 2=not sure/others
	CB	他/她的性取向是？	What is her/his sexual orientation?	0= heterosexual； 1=homosexual；2=bisexual；3=not sure/others
	CC	您多久跟她联系一次	how often do you contact with her/him？	0= once a year; 1= every half a year; 2= every month; 3=every week; 4=every day
	CD	您在过去一年中是否有跟他/她发生过性行为	Did you have sex with her/him in the past year?	0=Yes; 1=No
Did he/she talk about his/her sex orientation or sex experience?/他/她过去是否有跟其他人谈论过自身的性取向或者与同性的性行为经历？	CE.A	家庭成员	Family members	0=Yes; 1=No
	CE.B	工作同事	colleagues	0=Yes; 1=No
	CE.C	异性恋朋友	Friends who are heterosexual	0=Yes; 1=No
	CE.D	医务工作者	Medical workers	0=Yes; 1=No
	CE.E	没有和他人说过	Never talked to others	0=Yes; 1=No
	CE.F	不清楚	Not sure	0=Yes; 1=No
	CF	您和他/她发生性行为的频率是？	How frequently do you have sex with her/him?	0= once a year; 1= every half a year; 2= every month; 3=every week; 4=every day
	CG	在发生性行为的过程中，您和他/她使用安全套的频率是	How frequently do you use condom when you have sex with her/him?	0=never; 1=rarely (less than half the time); 2= half the time; 3=frequenty (more than half the time; 4=every time
	CH	您本次是否会向他/她提供自检试剂？	will you supply her with kits this time?	0=Yes; 1=No
	CI	请问除了家人外，平日您会和谁一起？比如一起吃饭，一起外出游玩，或者一起逛街等。	who do you always hang out with except for family memners（exclude the people listed above）?	0=Yes; 1=No
	CJ	您在过去一年中是否有其他未包括在以上日常社交网络中的性伴？	do you any other sexual partners in the past year that were not included in these daily social networks?	0=Yes; 1=No
	CK	如果有，那么，他/她的昵称或名字的首字母是？	If you have, what is the nickname or the initial of his/her name?	name4
	CL	您跟他/她的关系是？	what is your relationship with her/him?	0=friend; 1=acquaintance; 2=colleague；3=lover；4=other
	CM	他/她认为他/她自身的性别是？	What is her/his sexual self-identification?	0=male;1= female; 2=not sure/others; 3=transgender
	CN	他/她的性取向是？	What is her/his sexual orientation?	0= heterosexual； 1=homosexual；2=bisexual；3=not sure/others
Did he/she talk about his/her sex orientation or sex experience?/他/她过去是否有跟其他人谈论过自身的性取向或者与同性的性行为经历？	CO.A	家庭成员	Family members	0=Yes; 1=No
	CO.B	工作同事	colleagues	0=Yes; 1=No
	CO.C	异性恋朋友	Friends who are heterosexual	0=Yes; 1=No
	CO.D	医务工作者	Medical workers	0=Yes; 1=No
	CO.E	没有和他人说过	Never talked to others	0=Yes; 1=No
	CO.F	不清楚	Not sure	0=Yes; 1=No
	CP	您和他/她发生性行为的频率是？	How frequently do you have sex with her/him?	0= once a year; 1= every half a year; 2= every month; 3=every week; 4=every day
	CQ	在发生性行为的过程中，您和他/她使用安全套的频率是	How frequently do you use condom when you have sex with her/him?	0=never; 1=rarely (less than half the time); 2= half the time; 3=frequenty (more than half the time; 4=every time
	CR	您本次是否会向他/她提供自检试剂？	will you supply her with kits this time?	0=Yes; 1=No
	CS	除了上面已经列举的人，您在过去一年中是否还有其他的性伴？	do you have other sex partner（exclude the people listed above）?	0=Yes; 1=No
	CT	如果有，那么，他/她的昵称或名字的首字母是？	If you have, what is the nickname or the initial of his/her name?	name5
	CU	您跟他/她的关系是？	what is your relationship with her/him?	0=friend; 1=acquaintance; 2=colleague；3=lover；4=other
	CV	他/她认为他/她自身的性别是？	What is her/his sexual self-identification?	0=male;1= female; 2=not sure/others; 3=transgender
	CW	他/她的性取向是？	What is her/his sexual orientation?	0= heterosexual； 1=homosexual；2=bisexual；3=not sure/others
Did he/she talk about his/her sex orientation or sex experience?/他/她过去是否有跟其他人谈论过自身的性取向或者与同性的性行为经历？	CX.A	家庭成员	Family members	0=Yes; 1=No
	CX.B	工作同事	colleagues	0=Yes; 1=No
	CX.C	异性恋朋友	Friends who are heterosexual	0=Yes; 1=No
	CX.D	医务工作者	Medical workers	0=Yes; 1=No
	CX.E	没有和他人说过	Never talked to others	0=Yes; 1=No
	CX.F	不清楚	Not sure	0=Yes; 1=No
	CY	您和他/她发生性行为的频率是？	How frequently do you have sex with her/him?	0= once a year; 1= every half a year; 2= every month; 3=every week; 4=every day
	CZ	在发生性行为的过程中，您和他/她使用安全套的频率是	How frequently do you use condom when you have sex with her/him?	0=never; 1=rarely (less than half the time); 2= half the time; 3=frequenty (more than half the time; 4=every time
	DA	您本次是否会向他/她提供自检试剂？	will you supply her with kits this time?	0=Yes; 1=No
	DB	除了上面已经列举的人，您在过去一年中是否还有其他的性伴？	do you have other sex partner（exclude the people listed above）?	0=Yes; 1=No
	DC	如果有，那么，他/她的昵称或名字的首字母是？	If you have, what is the nickname or the initial of his/her name?	name6
	DD	您跟他/她的关系是？	what is your relationship with her/him?	0=friend; 1=acquaintance; 2=colleague；3=lover；4=other
	DE	他/她认为他/她自身的性别是？	What is her/his sexual self-identification?	0=male;1= female; 2=not sure/others
	DF	他/她的性取向是？	What is her/his sexual orientation?	0= heterosexual； 1=homosexual；2=bisexual；3=not sure/others
Did he/she talk about his/her sex orientation or sex experience?/他/她过去是否有跟其他人谈论过自身的性取向或者与同性的性行为经历？	DG.A	家庭成员	Family members	0=Yes; 1=No
	DG.B	工作同事	colleagues	0=Yes; 1=No
	DG.C	异性恋朋友	Friends who are heterosexual	0=Yes; 1=No
	DG.D	医务工作者	Medical workers	0=Yes; 1=No
	DG.E	没有和他人说过	Never talked to others	0=Yes; 1=No
	DG.F	不清楚	Not sure	0=Yes; 1=No
	DH	您和他/她发生性行为的频率是？	How frequently do you have sex with her/him?	0= once a year; 1= every half a year; 2= every month; 3=every week; 4=every day
	DI	在发生性行为的过程中，您和他/她使用安全套的频率是	How frequently do you use condom when you have sex with her/him?	0=never; 1=rarely (less than half the time); 2= half the time; 3=frequenty (more than half the time; 4=every time
	DJ	您本次是否会向他/她提供自检试剂？	will you supply her with kits this time?	0=Yes; 1=No
demographic factors	DK	请问您目前的婚姻状况是？	What is your marital status?	0=single;1=engaged or married;2=divorced or separate;3=widowed
	DL	您的户籍性质是？	What is your household registration?	0=local rural household registration;1=local city household registration; 2=Non-local rural household registration; 3=Non-local city household registration
	DM	您所完成的最高学历是?	Your level of education is?	0=high school or below high school; 1=college;2=graduate
	DN	您每个月的个人收入大概有多少？	What is your average monthly income?	0=less than 1500; 1=1500~3000; 2=3001~5000; 3=5001~8000;4=more than 8000

## Sheet: index 3 month FU
Survey Question #	column	Chinese	English	Answer Key
	A	调查日期	survey date	Date
	B	确认码：	confirmation code	Number
	C	您一共申请了几份自检试剂？	How many kits did you request?	Number
	D	您一共成功赠送给了几个不同的人？	How many kits did you successfully distribute?	Number
		如果选其他，请按时间顺序回答关于受赠者的以下问题
		性别	Sex	0=male; 1= female; -3 = skipped
	E	第一个受赠者	First recipient
	F	第二个受赠者	Second recipient
	G	第三个受赠者	Third recipient
	H	第四个受赠者	Fourth recipient
	I	第五个受赠者	Fifth recipient
		跟您的关系	Relationship to Index	0=stable sexual partner; 1=casual sexual partner; 2=friends; 3=family; 4=other； -3=skipped
	J	第一个受赠者	First recipient
	K	第二个受赠者	Second recipient
	L	第三个受赠者	Third recipient
	M	第四个受赠者	Fourth recipient
	N	第五个受赠者	Fifth recipient
		您是否跟他（她）同时做了检测（即两个人都检测）？	Did you test at the same time with this person? (partner testing)	0=Yes; 1=no; -3=skipped
	O	第一个受赠者	First recipient
	P	第二个受赠者	Second recipient
	Q	第三个受赠者	Third recipient
	R	第四个受赠者	Fourth recipient
	S	第五个受赠者	Fifth recipient
		受赠者的HIV检测结果是？	Recipient's HIV test result is?	0=positive; 1=negative; 2=don't know; -3=skipped
	T	第一个受赠者	First recipient
	U	第二个受赠者	Second recipient
	V	第三个受赠者	Third recipient
	W	第四个受赠者	Fourth recipient
	X	第五个受赠者	Fifth recipient
		你们是否发生了性行为？（非必答）	If this recipient is your sexual partner or a hookup, did you have sex on the day that the recipient performed the self-test?	0=Yes; 1=No; -3=skipped
	Y	第一个受赠者	First recipient
	Z	第二个受赠者	Second recipient
	AA	第三个受赠者	Third recipient
	AB	第四个受赠者	Fourth recipient
	AC	第五个受赠者	Fifth recipient
		若发生了性行为，是在检测之前还是检测之后？（非必答）	If you had sex with this person, was it before or after the self-test?	0=before self-test; 1=after self-test; -3=skipped
	AD	第一个受赠者	First recipient
	AE	第二个受赠者	Second recipient
	AF	第三个受赠者	Third recipient
	AG	第四个受赠者	Fourth recipient
	AH	第五个受赠者	Fifth recipient
		若发生了性行为，当时你们使用安全套了吗？（非必答）	If you had sex with this person, did you use a condom?	0=Yes; 1=No; -3=skipped
	AI	第一个受赠者	First recipient
	AJ	第二个受赠者	Second recipient
	AK	第三个受赠者	Third recipient
	AL	第四个受赠者	Fourth recipient
	AM	第五个受赠者	Fifth recipient
		请回想在受赠者当中对您来说最重要或者最亲近的人，您在赠送自检试剂给他（她）时是否做了以下工作？	Consider the most important or closest recipient to you. Did you do the following activities when delivering a kit to this person?
	AN	跟对方科普HIV的相关知识	share knowledge regarding HIV	0=Yes; 1=No
	AO	跟对方科普HIV检测的相关知识	share knowledge regarding HIV testing	0=Yes; 1=No
	AP	跟对方解释HIV自检试剂的使用方法	explain the use of HIV self-testing kits	0=Yes; 1=No
	AQ	跟对方解释HIV自检结果的解读	explain how to interpret results of HIV self-testing	0=Yes; 1=No
	AR	因为对方对以上知识非常了解，他（她）不需要我解释	the recipient did not need me to explain because he/she is very familiar with the above knowledge	0=Yes; 1=No
	AS	当对方进行检测时，陪伴在现场	Were you present when this person tested?	0=Yes; 1=No
Consider the most important or closest recipient to you. Did you experience following situations when delivering a kit to this person?	AT.A	对方不理解你为什么要给他自检试剂		0=Yes; 1=No; -3=skipped
	AT.B	对方因为你给他自检试剂而觉得受到羞辱		0=Yes; 1=No; -3=skipped
	AT.C	对方因为你给他自检试剂而觉得自己不被信任		0=Yes; 1=No; -3=skipped
	AT.D	对方因为你给他自检试剂而跟你发生言语冲突，如吵架、辱骂你等		0=Yes; 1=No; -3=skipped
	AT.E	对方因为你给他自检试剂而跟你发生肢体冲突，如推搡或用力拉扯或扭打等		0=Yes; 1=No; -3=skipped
	AT.F	你通过比较强势的方法迫使对方接受了检测，如威胁、冷落或者暴力对待对方等		0=Yes; 1=No; -3=skipped
	AT.G	对方因为你要求他检测而跟你关系变得疏远		0=Yes; 1=No; -3=skipped
	AT.H	以上均没有发生		0=Yes; 1=No; -3=skipped
	AU	您自己用了几份自检试剂？	How many self-testing kits did you use on yourself?	Number
	AV	您最近一次检测时，有其他人陪在现场吗？	Was someone else present with you during your most recent self-test?	0=Yes; 1=No
	AW	您认为促使您选择自检试剂最关键的原因是？	What is the most important reason that encourages you to self-test?	0=convenient, saves time; 1=accurate; 2=protects my privacy; 3=easy to use; 4=I don't want to go to clinic to test; 5=other (please clarify)
	AX	您最近一次自己检测的结果是？	The result of your most recent self-test is?	0=positive; 1=negative; 2=don't know/don't want to say
	AY	您是否去医疗机构进行过确证检测？	Did you go to a health center for a confirmation test?	0=Yes; 1=No; 2=don't know/don't want to say
	AZ	最近三个月，您与男性发生过肛交性行为吗？	Have you had anal sex with men in the past three months?	0=Yes; 1=No
	BA	最近三个月，您曾与多少个不同的男性发生过肛交性行为？	In the last 3 months, with how many men have you had anal sexual intercourse?	Number
	BB	在最近的三个月里， 您与男性发生性行为时，您的性角色主要是	In the last 3 months, what was your role when you had sex with men?	0=receptive (“0”); 1=insertive ("1"); 2=both
	BC	最近三个月，您与男性发生肛交性行为时使用安全套的频率如何？	In the last 3 months, how frequently did you use condoms when you had anal sexual intercourse with men?	0=never; 1=rarely (less than half the time); 2=frequenty (more than half the time; 3=every time
	BD	最近一次与男性发生肛交性行为时，您或对方是否使用了安全套？	Did you use a condom the most recent time you had anal sex with a man?	0=Yes; 1=No
	BE	最近三个月，您有多少个男性固定性伴？	In the last 3 months, how many stable male partners did you have?	number
	BF	最近三个月，您与男性固定性伴发生肛交性行为时使用安全套的频率如何？	In the last 3 months, how frequently did you use condoms when you had sex with stable male partners?	0=never; 1=rarely (less than half the time); 2=frequenty (more than half the time; 3=every time
	BG	最近三个月，您有多少个男性临时性伴？	In the last 3 months, how many casual male partners did you have?	Number
	BH	您与男性临时性伴发生肛交性行为时使用安全套的频率如何？	In the last 3 months, how frequently did you use condoms when you had sex with casual male partners?	0=never; 1=rarely (less than half the time); 2=frequenty (more than half the time; 3=every time
	BI	在过去3个月，您使用过Rush，0号胶囊，G点液或其他新型毒品吗？	In the last 3 months, did you use use RUSH, zero capsule or other drugs?	0=Yes; 1=No
	BJ	在过去3个月，您使用Rush，0号胶囊或其他类型的毒品的频率是？（非医疗用途）?	in the last 3 months, how frenquency did you use RUSH, zero capsule or other drugs?	0=never; 1=once or twice; 2=every week; 3=every month
	BK	在过去1个月，您在性交之前使用任何上述新型毒品的频率是？	In the past one month, how often do you use new drugs before sex?	0=0; 1=1; 2=2; 3=3-4; 4=5 or more than 5 times
	BL	最近三个月，您大概和几个不同的女性发生过性行为？	With how many different women did you have sex in the last 3 months?	Number
	BM	最近三个月，您与女性发生性行为时使用安全套的频率如何？	In the last 3 months, how frequent did you use condoms when you had sex with women?	0=never; 1=rarely (less than half the time); 2=frequenty (more than half the time; 3=every time
	BN	在HIV自检试剂与现场门诊检测都是免费的情况下，您更愿意选择怎样的检测方式呢?	Which do you prefer, if both facility-based HIV testing and HIV self-testing kits are for free?	0=HIV self-testing kits; 1=facility-based testing; 2=feel the same; 3=not sure.
