# Supplementary material for: Monetary incentives and peer referral in promoting secondary distribution of HIV self-testing among men who have sex with men in China: A randomized controlled trial
Source: PLoS Med. 2022 Feb 14;19(2):e1003928. doi: 10.1371/journal.pmed.1003928 (PMC8887971; doi:10.1371/journal.pmed.1003928)
Supplement: S2 Data — (XLSX) [file pmed.1003928.s012.xlsx]

## Sheet: Cover Page 首页
	Cost Collection Tool for Clinic and Community Interventions/
	Project title/ 项目名称: Secondary Distribution of HIV Self-testing, a Randomized Clinical Trial in Zhuhai
	Community name/ CBO 名称: Xutong Voluntary Organization
	Completed by:
	email:
	Phone number:
	Reporting period:
	Date completed:

## Sheet: Total cost calculation
				Quantity			Total cost
	Broad Labor Activities (Non-referral)/宽泛的人力活动（非链接）		Unit cost	Control	Group 1	Group 2	Control	Group 1	Group 2			Summary
	Assembly of self-testing kit packages per package/ 自检包的组装		1.67	222	275	337	370.74	459.25	562.79			Control	Group 1	Group 2			Control a	Group 1 b	Group 2 c	Group 1 vs. Control			Group 2 vs. Control			Group 2 vs Group 1
	Self-testing kit delivery per kit / 自检包寄发		1.14	222	275	335	253.08	313.5	381.9		Total cost	37189.6	41461.5	51255.4						Incremental Cost	Incremental Effectiveness	ICER	Incremental Cost	Incremental Effectiveness	ICER	Incremental cost	Iincremental effectiveness	ICER
	Provide project counselling for indexes per weekday/ 为申请者提供项目咨询		49.714	58.6667	58.6667	58.6667	2916.55	2916.55	2916.55		Fixed cost					Total cost (USD, $)	5578.44	6219.23	7688.3	640.787			2109.86			1469.08
	Review index details per weekday/审阅申请人的信息		25.851	58.6667	58.6667	58.6667	1516.59	1516.59	1516.59	Fixed costs	Capital	6129.33	6129.33	6129.33		Follow-up results
	Contact index for data correction (e.g, age) per weekday/ 联系申请者数据核实（如年龄）		25.851	58.6667	58.6667	58.6667	1516.59	1516.59	1516.59		Staff	17322.3	17322.3	17322.3		No. of alter testers	58	101	185		43	14.902		127	16.6131		84	17.489
	Self-testing result interpretation and return per record/ 检测结果判读和结果反馈		2.51	209	257	328	524.59	645.07	823.28		Consumables	2174.31	2174.31	2174.31		No. of new alter testers	16	42	59		26	24.6457		43	49.0666		17	86.4162
	Information check and deposit refund per weekday/ 信息核对退还押金		25.851	58.6667	58.6667	58.6667	1516.59	1516.59	1516.59		Variable cost					No. of HIV-positive alter testers	6	4	5		-2	-320.394		-1	-2109.86		1	1469.08
	HIV positive result notification and follow-up per positive tester/ 筛阳者的结果告知		18.465	8	5	5	147.72	92.325	92.325		Staff	1382.73	1764.06	2165.34
	Contact testers regarding invalid results/kits use incorrectly per tester with invalid result/ 电话联系操作不当的检测者		2.84083	9	6	6	25.5675	17.045	17.045		Consumables	10180.9	14071.5	23464.1
	Follow up with testers who re-submit test results per tester with invalid result/ 无效补发检测者的数据收集整理		3.0775	9	6	6	27.6975	18.465	18.465		check	37189.6	41461.5	51255.4
	3-month follow-up survey per weekday/ 3个月申请人的随访问卷追踪		49.714	58.6667	58.6667	58.6667	0	0	0	This is a research cost - don't include							Control	Group 1	Group 2
	Review qualified testers receiving monetary incentives per tester/ 经济干预红包审核		0.720135	0	257	328	0	185.075	236.204							Cost per alter tested (USD, $)	96.18	61.5765	41.5584
	Self-testing publicity information compile and release per ad/ 自检宣传信息定期编辑与发布		33.3333	1	1	1	33.3333	33.3333	33.3333							Cost per new alter tester (USD, $)	348.653	148.077	130.31
	Attend/ Prepare HIVST team meeting per weekday/ 参与/准备自检项目的团队会议		42	58.6667	58.6667	58.6667	2464	2464	2464							Cost per new HIV-positive alter identified (USD, $)	929.74	1554.81	1537.66
	Monitor/supervise intervention per weekday/ 监督项目具体的实施 （如定期监督志愿者）		42	58.6667	58.6667	58.6667	2464	2464	2464
	Database maintenance per weekday/ 后台维护（软件）		84	58.6667	58.6667	58.6667	4928	4928	4928
	Total						18705.1	19086.4	19487.7
																				Strategy	Cost	Effectiveness	Incremental Cost	Incremental Effectiveness	ICER
	Broad Labor Activities (Referral)/宽泛的人力活动（链接）																					Alter Testers
	Review referred alters application details per referred alter/审阅链接受赠者的信息		0.6155			75	0	0	46.1625											Control	5578.44	58
	Generate personal QR code per month/生成专属链接		250			8	0	0	2000											Group 1	6219.23	101	640.787	43	14.902
	Contact index for QR code download per index/电话联系申请者领取二维码		0.6155			13	0	0	8.0015											Group 2	7688.3	185	1469.08	84	17.489
	Record and organize referred alters information per referred alter/记录整理链接受赠者信息		0.6155			75	0	0	46.1625													New Alter Testers
	Total						0	0	2100.33											Control	5578.44	16
																				Group 1	6219.23	42	640.787	26	24.6457
	Broad Non-labor Activities/ 非人力成本活动																			Group 2	7688.3	59	1469.08	17	86.4162
	Total self-testing kit cost for non-referral arms/ 非链接组自检包单个成本合计		25.86	222	275	335	5740.92	7111.5	8663.1													HIV positive Alter Testers
	Total self-testing kit cost for referral arms/ 链接组自检包单个成本合计		26.31			73	0	0	1920.63											Control	5578.44	6
	Okamoto condom (2 count)/ 冈本安全套 (两枚装)		4	102.667	102.667	102.667	410.667	410.667	410.667											Group 1	6219.23	4	640.787	-2	Dominated
	Lubricant oil (50ml)/ 润滑油 (50ml)		2.56	135.667	135.667	135.667	347.307	347.307	347.307											Group 2	7688.3	5	1469.08	1	Dominated
	Monetary incentive/ 经济刺激红包		20				4440	6960	10780
	Express fee/ 快递费		14.13	100	100	100	1413	1413	1413
	Pen/ 圆笔		3.33333	1	1	1	3.33333	3.33333	3.33333
	Total						12355.2	16245.8	23538
	Fixed Cost/ 固定成本
	Working Buildings (50% Sharing)/ 办公场地		735.863	1	1	1	735.863	735.863	735.863
	Work and management expenses (50% Sharing)/ 办公管理费用		1110.49	1	1	1	1110.49	1110.49	1110.49
	Offfice Equipment (50% Sharing)/ 办公设备		1031.86	1	1	1	1031.86	1031.86	1031.86
	Capacity Building (50% Sharing)/ 能力建设		3251.11	1	1	1	3251.11	3251.11	3251.11
	Total						6129.33	6129.33	6129.33

## Sheet: Sheet1
	Control	Group 1	Group 2
Fixed - Capital	6129.33	6129.33	6129.33
Fixed - Staff	17322.3	17322.3	17322.3
Fixed - Consumables	2174.31	2174.31	2174.31
Variable - Staff	1382.73	1764.06	2165.34
Variable - Consumables	10180.9	14071.5	23464.1

## Sheet: Non-referral 非链接组 
	Support for HIV Integrated Education, Linkages to care, and Destigmatization (SHIELD)
		Reporting Period (month/year - month-year):
	Study Title: ZHUHAI SD HIV RCT
	Staff Name/ 职员姓名		慢点 (Mandian)	天天 (Tiantian)	大绍 (Dashao)	我要逆袭 (Nixi)	小杰 (Xiaojie)
	Role of Staff Person (e.g., Peer navigator, data collector, etc.)/ 职员的职位		主任	副主任	志愿者/Volunteer	志愿者/Volunteer	志愿者/Volunteer
	Full-time Hourly wage(￥)/ 小时收入		36.93	34.09
	Volunteer Monthly Salary (Sharing 50% monthly payment)/志愿者每月底薪（50%投入二期）					150	200
	Total months that volunteer involved in SD project/ 志愿者投入2期的月份数					8	8
	针对非链接回传的人力成本统计（包括普通，干预1，干预2的非链接）		Minutes on Interventions by Activity for Entire Reporting Period
				每项活动的时长记录
			Full time	Full time	Volunteer	Volunteer	Volunteer
	Broad Labor Activities/宽泛的人力活动		慢点 (Mandian)	天天 (Tiantian)	大绍 (Dashao)	我要逆袭 (Nixi)	小杰 (Xiaojie)
HIVST Kit/ 自检包 (整体统计)	Assembly of self-testing kit packages/ 自检包的组装		1.92 min/kit		250 kits, 500 RMB						Column1	Control	Group1	Group2 (kits)	Group 2 (referred kits)	Group 2 total	Total	total cost for package	package cost per kits
	Self-testing kit delivery per kit / 自检包寄发			2							Total kits applied and shipped	222	275	262	75	337	834	1394.12	1.67161
Recruitment and Follow-up/ 招募以及数据跟踪	Provide project counselling for indexes per weekday/ 为申请者提供项目咨询		42	42							Total results returned	209	257	253	75	328	794	1994	2.51134
	Review index details per weekday/审阅申请人的信息		42
	Contact index for data correction (e.g, age) per weekday/ 联系申请者数据核实（如年龄）		42
	Self-testing result interpretation and return/ 检测结果判读和结果反馈					1 RMB/record
	Information check and deposit refund per weekday/ 信息核对退还押金		42								Column1	Control	Group 1	Group 2
	HIV positiv result notification and follow-up per positive tester/ 筛阳者的结果告知		30								Average number of sexual partners	2.06	2.56	2.38
	Contact testers regarding invalid results/kits use incorrectly per tester/ 电话联系操作不当的检测者			5							Average number of stable sexual partners	0.82	1.03	0.96
	Follow up with testers who re-submit test results per resubmit tester / 无效补发检测者的数据收集整理		5								Average number of casual sexual partners	1.12	1.74	1.44
	3-month follow-up survey per weekday/ 3个月申请人的随访问卷追踪		42	42							All missing values were replaced with average number
Administrative tasks/ 项目相关的行政事务	Review qualified testers receiving monetary incentives per tester/ 经济干预红包审核		1.17
	Self-testing publicity information compile and release/ 自检宣传信息定期编辑与发布						100
	Attend/ Prepare HIVST team meeting per weekday/ 参与/准备自检项目的团队会议		42
	Monitor/supervise intervention per weekday/ 监督项目具体的实施 （如定期监督志愿者）		42
	database maintenance per weekday/ 后台维护（软件）		84
	total weekdays for index		176
	Total hours		590.17	91	0	0	0	0
	Costs of Non-Labor Activities for Entire Reporting Period
				Total Quantity/ 总数量
	Broad Non-labor Activities/ 非人力成本活动		Unit Price (￥)/ 单价	Control	Group1	Group2
	Supplies/ 日常物料
	HIV rapid test/ HIV快检试剂		20
	Reagent comsumables/ 试剂耗材		1.92
	Packaging material/ 包装耗材		3.94+0.45/referral card
	Total self-testing kit cost for non-referral arms/ 非链接组自检包单个成本合计		25.86
	Total self-testing kit cost for referral arms/ 链接组自检包单个成本合计		26.31
	Okamoto condom (2 count)/ 冈本安全套 (两枚装)		4
	Lubricant oil (50ml)/ 润滑油 (50ml)		2.56
	Support card/ 祝福卡片		0.43/support card
	Monetary incentive/ 经济刺激红包		20
	Express fee/ 快递费		单独计算
	Pen/ 圆笔		10

## Sheet: referral 链接回传
	Support for HIV Integrated Education, Linkages to care, and Destigmatization (SHIELD)
		Reporting Period (month/year - month-year):
	Study Title: ZHUHAI SD HIV RCT
	Staff Name/ 职员姓名		Mandian	Xiaojie
	Role of Staff Person (e.g., Peer navigator, data collector, etc.)/ 职员的职位		主任	Volunteer
	Hourly wage(￥)/ 小时收入		36.93
	Total hours worked (SD project related) per month (e.g., FTE, .5 FTE)/ 每个月投入本项目工作的总小时数
	针对链接回传的人力成本统计		Minutes on Interventions by Activity for Entire Reporting Period
				每项活动的时长记录
			Full time	Volunteer
	Broad Labor Activities/宽泛的人力活动		Mandian	Xiaojie
Recruitment and Follow-up/ 招募以及数据跟踪	Review referred alters application details per referred alter/审阅链接受赠者的信息		1
	Generate personal QR code per month/生成专属链接			50
	Contact index for QR code download per index/电话联系申请者领取二维码		1
	Record and organize referred alters information per referred alter/记录整理链接受赠者信息		1
	Total hours		3.75	0	0	0	0
	Total Cost		2138.49
			number of referred alter	number of index
			75	75

## Sheet: Fixed Cost 固定成本
Fixed Costs for Entire Reporting Period
Working Buildings/ 办公场地		2019	2020		Inflation rate 2019 to 2020
Building rent per month (RMB)/每月房屋租金（元）		3000	3000		0.029	https://www.statista.com/statistics/270338/inflation-rate-in-china/
Area (m^2)/ 租用面积 （平方米）		113	113
Working area(m^2)/ 其中办公区域面积（平米）		15	15
Tenancy term(month)/ 租用月份数		3	8
Annual working area rent/ 办公区域年租金（元）		1194.69	3185.84
Sharing 50% annual cost/分摊后办公区域年租金（元）		614.668	1592.92
Total Cost (RMB)		2207.59
Work and management expenses/ 办公管理费用		￥
Internet per month/ 网费		140.833
Power expense per month/ 电费		50
Phone Usage per month for two people / 通话费用		100
Property management fee per month/ 每月物业管理费		289.89
Wechat platform rental per month/ 微信平台租用		25
Tenancy term(month)/ 租用月份数		11
Sharing 50% annual cost/ 分摊后办公管理费用花费		3331.48
Offfice Equipment/ 办公设备		Unit cost (RMB)/ 单价（元）	Quantity/ 数量	Life expectancy (year)/ 预计使用时间（年）	Serviced time(year)/ 已使用年数			Annualized cost per item	Total cost over 11 months
Computers/ 计算机		4687	1	5	3			1023.43	938.142
Desks/ 办公桌		399	1	5	3			87.1235	79.8632
Desk chairs/ 椅子		199	1	5	3			43.4526	39.8315
Hardware maintenance per month/系统平台（硬件）		466.667
Sharing 50% annual cost/ 分摊后办公管理费用花费		3095.59							1057.84
Capacity Building/ 能力建设 (RMB)		2019	2020
Daily transport expenses per month/ 日常交通费		500	500
Training/ review SOPs per month/每月培训或审阅工作职责和业务范围		15280	15280
Tenancy term(month)/ 租用月份数		11
Sharing 50% annual cost/ 分摊后办公管理费用花费		9753.33
Total fixed cost (RMB)		18388

## Sheet: menu
								Frequency
								Monthly
								Annually
								One-time
